# Supplementary material for: Identification of necroptosis-related genes for predicting prognosis and exploring immune infiltration landscape in colon adenocarcinoma
Source: Front Oncol. 2022 Nov 24;12:941156. doi: 10.3389/fonc.2022.941156 (PMC9731216; doi:10.3389/fonc.2022.941156)
Supplement: Supplementary Data sheet S1 — Necroptosis-related genes with a relevance score above 1 included in our study. [file DataSheet_1.csv]

Gene Symbol	Description	Category	Gifts	GC Id	Relevance score	GeneCards Link
RIPK1	Receptor Interacting Serine/Threonine Kinase 1	Protein Coding	48	GC06P003073	19.52132988	https://www.genecards.org/cgi-bin/carddisp.pl?gene=RIPK1
MLKL	Mixed Lineage Kinase Domain Like Pseudokinase	Protein Coding	41	GC16M074672	16.40973091	https://www.genecards.org/cgi-bin/carddisp.pl?gene=MLKL
RIPK3	Receptor Interacting Serine/Threonine Kinase 3	Protein Coding	42	GC14M024336	16.28899765	https://www.genecards.org/cgi-bin/carddisp.pl?gene=RIPK3
ZBP1	Z-DNA Binding Protein 1	Protein Coding	38	GC20M057603	9.999722481	https://www.genecards.org/cgi-bin/carddisp.pl?gene=ZBP1
CASP8	Caspase 8	Protein Coding	51	GC02P201233	8.489542961	https://www.genecards.org/cgi-bin/carddisp.pl?gene=CASP8
CYLD	CYLD Lysine 63 Deubiquitinase	Protein Coding	48	GC16P050742	5.16561985	https://www.genecards.org/cgi-bin/carddisp.pl?gene=CYLD
TNF	Tumor Necrosis Factor	Protein Coding	49	GC06P061170	4.867598534	https://www.genecards.org/cgi-bin/carddisp.pl?gene=TNF
TRPM7	Transient Receptor Potential Cation Channel Subfamily M Member 7	Protein Coding	45	GC15M050552	4.141312599	https://www.genecards.org/cgi-bin/carddisp.pl?gene=TRPM7
FADD	Fas Associated Via Death Domain	Protein Coding	46	GC11P070203	3.847450495	https://www.genecards.org/cgi-bin/carddisp.pl?gene=FADD
ITPK1	Inositol-Tetrakisphosphate 1-Kinase	Protein Coding	40	GC14M092936	3.651679516	https://www.genecards.org/cgi-bin/carddisp.pl?gene=ITPK1
IPMK	Inositol Polyphosphate Multikinase	Protein Coding	38	GC10M058191	3.651679516	https://www.genecards.org/cgi-bin/carddisp.pl?gene=IPMK
SPATA2	Spermatogenesis Associated 2	Protein Coding	33	GC20M049903	3.629181147	https://www.genecards.org/cgi-bin/carddisp.pl?gene=SPATA2
MAP3K7	Mitogen-Activated Protein Kinase Kinase Kinase 7	Protein Coding	50	GC06M090513	3.225297928	https://www.genecards.org/cgi-bin/carddisp.pl?gene=MAP3K7
TNFRSF1A	TNF Receptor Superfamily Member 1A	Protein Coding	48	GC12M006328	3.102124691	https://www.genecards.org/cgi-bin/carddisp.pl?gene=TNFRSF1A
TRAF2	TNF Receptor Associated Factor 2	Protein Coding	44	GC09P136881	2.83685565	https://www.genecards.org/cgi-bin/carddisp.pl?gene=TRAF2
CFLAR	CASP8 And FADD Like Apoptosis Regulator	Protein Coding	45	GC02P201117	2.806582689	https://www.genecards.org/cgi-bin/carddisp.pl?gene=CFLAR
FAS	Fas Cell Surface Death Receptor	Protein Coding	49	GC10P088969	2.774575949	https://www.genecards.org/cgi-bin/carddisp.pl?gene=FAS
BIRC2	Baculoviral IAP Repeat Containing 2	Protein Coding	45	GC11P102347	2.757821083	https://www.genecards.org/cgi-bin/carddisp.pl?gene=BIRC2
PELI1	Pellino E3 Ubiquitin Protein Ligase 1	Protein Coding	41	GC02M064092	2.704304218	https://www.genecards.org/cgi-bin/carddisp.pl?gene=PELI1
AIFM1	Apoptosis Inducing Factor Mitochondria Associated 1	Protein Coding	48	GC0XM130129	2.703885317	https://www.genecards.org/cgi-bin/carddisp.pl?gene=AIFM1
PGLYRP1	Peptidoglycan Recognition Protein 1	Protein Coding	39	GC19M051415	2.636168957	https://www.genecards.org/cgi-bin/carddisp.pl?gene=PGLYRP1
XIAP	X-Linked Inhibitor Of Apoptosis	Protein Coding	48	GC0XP123859	2.595057011	https://www.genecards.org/cgi-bin/carddisp.pl?gene=XIAP
DNM1L	Dynamin 1 Like	Protein Coding	46	GC12P032679	2.53383708	https://www.genecards.org/cgi-bin/carddisp.pl?gene=DNM1L
CHMP4B	Charged Multivesicular Body Protein 4B	Protein Coding	42	GC20P033891	2.433066368	https://www.genecards.org/cgi-bin/carddisp.pl?gene=CHMP4B
BCL2	BCL2 Apoptosis Regulator	Protein Coding	49	GC18M063123	2.406261921	https://www.genecards.org/cgi-bin/carddisp.pl?gene=BCL2
CASP6	Caspase 6	Protein Coding	48	GC04M109688	2.226596594	https://www.genecards.org/cgi-bin/carddisp.pl?gene=CASP6
PARP1	Poly(ADP-Ribose) Polymerase 1	Protein Coding	48	GC01M226360	2.171708584	https://www.genecards.org/cgi-bin/carddisp.pl?gene=PARP1
FASLG	Fas Ligand	Protein Coding	46	GC01P172628	2.103573322	https://www.genecards.org/cgi-bin/carddisp.pl?gene=FASLG
TNFAIP3	TNF Alpha Induced Protein 3	Protein Coding	47	GC06P137866	2.077684402	https://www.genecards.org/cgi-bin/carddisp.pl?gene=TNFAIP3
HSP90AA1	Heat Shock Protein 90 Alpha Family Class A Member 1	Protein Coding	46	GC14M102080	2.077684402	https://www.genecards.org/cgi-bin/carddisp.pl?gene=HSP90AA1
TNFSF10	TNF Superfamily Member 10	Protein Coding	45	GC03M172505	2.077684402	https://www.genecards.org/cgi-bin/carddisp.pl?gene=TNFSF10
HMGB1	High Mobility Group Box 1	Protein Coding	44	GC13M030456	2.077684402	https://www.genecards.org/cgi-bin/carddisp.pl?gene=HMGB1
TP53	Tumor Protein P53	Protein Coding	52	GC17M007661	2.042041779	https://www.genecards.org/cgi-bin/carddisp.pl?gene=TP53
TNFRSF10B	TNF Receptor Superfamily Member 10b	Protein Coding	49	GC08M023020	2.018391848	https://www.genecards.org/cgi-bin/carddisp.pl?gene=TNFRSF10B
SQSTM1	Sequestosome 1	Protein Coding	47	GC05P179806	2.018391848	https://www.genecards.org/cgi-bin/carddisp.pl?gene=SQSTM1
TNFRSF10A	TNF Receptor Superfamily Member 10a	Protein Coding	44	GC08M023190	2.018391848	https://www.genecards.org/cgi-bin/carddisp.pl?gene=TNFRSF10A
BID	BH3 Interacting Domain Death Agonist	Protein Coding	44	GC22M017734	1.886481285	https://www.genecards.org/cgi-bin/carddisp.pl?gene=BID
IFNB1	Interferon Beta 1	Protein Coding	40	GC09M021077	1.886481285	https://www.genecards.org/cgi-bin/carddisp.pl?gene=IFNB1
UCHL1	Ubiquitin C-Terminal Hydrolase L1	Protein Coding	50	GC04P041256	1.862349033	https://www.genecards.org/cgi-bin/carddisp.pl?gene=UCHL1
STING1	Stimulator Of Interferon Response CGAMP Interactor 1	Protein Coding	33	GC05M139476	1.810317039	https://www.genecards.org/cgi-bin/carddisp.pl?gene=STING1
SERTAD1	SERTA Domain Containing 1	Protein Coding	34	GC19M040421	1.791658282	https://www.genecards.org/cgi-bin/carddisp.pl?gene=SERTAD1
IL1A	Interleukin 1 Alpha	Protein Coding	42	GC02M112773	1.754570723	https://www.genecards.org/cgi-bin/carddisp.pl?gene=IL1A
MAPK14	Mitogen-Activated Protein Kinase 14	Protein Coding	50	GC06P061307	1.730438471	https://www.genecards.org/cgi-bin/carddisp.pl?gene=MAPK14
STAT3	Signal Transducer And Activator Of Transcription 3	Protein Coding	51	GC17M042313	1.652074933	https://www.genecards.org/cgi-bin/carddisp.pl?gene=STAT3
GSK3B	Glycogen Synthase Kinase 3 Beta	Protein Coding	49	GC03M119821	1.563182473	https://www.genecards.org/cgi-bin/carddisp.pl?gene=GSK3B
MYC	MYC Proto-Oncogene, BHLH Transcription Factor	Protein Coding	50	GC08P127735	1.493612647	https://www.genecards.org/cgi-bin/carddisp.pl?gene=MYC
PTGES3	Prostaglandin E Synthase 3	Protein Coding	42	GC12M056667	1.4518466	https://www.genecards.org/cgi-bin/carddisp.pl?gene=PTGES3
RB1	RB Transcriptional Corepressor 1	Protein Coding	47	GC13P048303	1.405117393	https://www.genecards.org/cgi-bin/carddisp.pl?gene=RB1
BRD4	Bromodomain Containing 4	Protein Coding	46	GC19M015236	1.405117393	https://www.genecards.org/cgi-bin/carddisp.pl?gene=BRD4
DAPK1	Death Associated Protein Kinase 1	Protein Coding	48	GC09P087497	1.379228354	https://www.genecards.org/cgi-bin/carddisp.pl?gene=DAPK1
FKBP1A	FKBP Prolyl Isomerase 1A	Protein Coding	45	GC20M001369	1.379228354	https://www.genecards.org/cgi-bin/carddisp.pl?gene=FKBP1A
MIR425	MicroRNA 425	RNA Gene	18	GC03M049561	1.379228354	https://www.genecards.org/cgi-bin/carddisp.pl?gene=MIR425
SIRT2	Sirtuin 2	Protein Coding	46	GC19M038878	1.368309855	https://www.genecards.org/cgi-bin/carddisp.pl?gene=SIRT2
EZH2	Enhancer Of Zeste 2 Polycomb Repressive Complex 2 Subunit	Protein Coding	53	GC07M148807	1.351075888	https://www.genecards.org/cgi-bin/carddisp.pl?gene=EZH2
CXCL5	C-X-C Motif Chemokine Ligand 5	Protein Coding	40	GC04M073995	1.351075888	https://www.genecards.org/cgi-bin/carddisp.pl?gene=CXCL5
TRADD	TNFRSF1A Associated Via Death Domain	Protein Coding	42	GC16M067154	1.345811605	https://www.genecards.org/cgi-bin/carddisp.pl?gene=TRADD
SHARPIN	SHANK Associated RH Domain Interactor	Protein Coding	40	GC08M144098	1.345811605	https://www.genecards.org/cgi-bin/carddisp.pl?gene=SHARPIN
AXL	AXL Receptor Tyrosine Kinase	Protein Coding	50	GC19P041219	1.319936037	https://www.genecards.org/cgi-bin/carddisp.pl?gene=AXL
MERTK	MER Proto-Oncogene, Tyrosine Kinase	Protein Coding	49	GC02P111898	1.319936037	https://www.genecards.org/cgi-bin/carddisp.pl?gene=MERTK
TYRO3	TYRO3 Protein Tyrosine Kinase	Protein Coding	46	GC15P041557	1.319936037	https://www.genecards.org/cgi-bin/carddisp.pl?gene=TYRO3
SLC39A7	Solute Carrier Family 39 Member 7	Protein Coding	40	GC06P033200	1.319936037	https://www.genecards.org/cgi-bin/carddisp.pl?gene=SLC39A7
USP22	Ubiquitin Specific Peptidase 22	Protein Coding	40	GC17M020999	1.319936037	https://www.genecards.org/cgi-bin/carddisp.pl?gene=USP22
MAPK8	Mitogen-Activated Protein Kinase 8	Protein Coding	49	GC10P048306	1.31046629	https://www.genecards.org/cgi-bin/carddisp.pl?gene=MAPK8
RNF31	Ring Finger Protein 31	Protein Coding	41	GC14P024146	1.31046629	https://www.genecards.org/cgi-bin/carddisp.pl?gene=RNF31
SIRT3	Sirtuin 3	Protein Coding	46	GC11M000215	1.284590602	https://www.genecards.org/cgi-bin/carddisp.pl?gene=SIRT3
PANX1	Pannexin 1	Protein Coding	42	GC11P094128	1.284590602	https://www.genecards.org/cgi-bin/carddisp.pl?gene=PANX1
PDCD6IP	Programmed Cell Death 6 Interacting Protein	Protein Coding	42	GC03P033798	1.284590602	https://www.genecards.org/cgi-bin/carddisp.pl?gene=PDCD6IP
FLOT1	Flotillin 1	Protein Coding	41	GC06M051316	1.284590602	https://www.genecards.org/cgi-bin/carddisp.pl?gene=FLOT1
FLOT2	Flotillin 2	Protein Coding	41	GC17M031868	1.284590602	https://www.genecards.org/cgi-bin/carddisp.pl?gene=FLOT2
TLR3	Toll Like Receptor 3	Protein Coding	50	GC04P186059	1.268540263	https://www.genecards.org/cgi-bin/carddisp.pl?gene=TLR3
BIRC3	Baculoviral IAP Repeat Containing 3	Protein Coding	46	GC11P102317	1.268540263	https://www.genecards.org/cgi-bin/carddisp.pl?gene=BIRC3
TICAM1	Toll Like Receptor Adaptor Molecule 1	Protein Coding	44	GC19M004815	1.268540263	https://www.genecards.org/cgi-bin/carddisp.pl?gene=TICAM1
RBCK1	RANBP2-Type And C3HC4-Type Zinc Finger Containing 1	Protein Coding	42	GC20P000407	1.268540263	https://www.genecards.org/cgi-bin/carddisp.pl?gene=RBCK1
DIABLO	Diablo IAP-Binding Mitochondrial Protein	Protein Coding	46	GC12M122208	1.246133089	https://www.genecards.org/cgi-bin/carddisp.pl?gene=DIABLO
FASN	Fatty Acid Synthase	Protein Coding	48	GC17M082078	1.242664576	https://www.genecards.org/cgi-bin/carddisp.pl?gene=FASN
TIMM50	Translocase Of Inner Mitochondrial Membrane 50	Protein Coding	38	GC19P039480	1.242664576	https://www.genecards.org/cgi-bin/carddisp.pl?gene=TIMM50
SLC25A37	Solute Carrier Family 25 Member 37	Protein Coding	38	GC08P023528	1.242664576	https://www.genecards.org/cgi-bin/carddisp.pl?gene=SLC25A37
MIR7-1	MicroRNA 7-1	RNA Gene	18	GC09M087364	1.242664576	https://www.genecards.org/cgi-bin/carddisp.pl?gene=MIR7-1
JAK1	Janus Kinase 1	Protein Coding	52	GC01M064833	1.213901043	https://www.genecards.org/cgi-bin/carddisp.pl?gene=JAK1
CASP1	Caspase 1	Protein Coding	49	GC11M105025	1.213901043	https://www.genecards.org/cgi-bin/carddisp.pl?gene=CASP1
BAX	BCL2 Associated X, Apoptosis Regulator	Protein Coding	48	GC19P048954	1.213901043	https://www.genecards.org/cgi-bin/carddisp.pl?gene=BAX
NLRP3	NLR Family Pyrin Domain Containing 3	Protein Coding	46	GC01P247415	1.213901043	https://www.genecards.org/cgi-bin/carddisp.pl?gene=NLRP3
HSP90AB1	Heat Shock Protein 90 Alpha Family Class B Member 1	Protein Coding	45	GC06P044246	1.213901043	https://www.genecards.org/cgi-bin/carddisp.pl?gene=HSP90AB1
SLC25A5	Solute Carrier Family 25 Member 5	Protein Coding	44	GC0XP119468	1.213901043	https://www.genecards.org/cgi-bin/carddisp.pl?gene=SLC25A5
SLC25A6	Solute Carrier Family 25 Member 6	Protein Coding	42	GC0XM001386	1.213901043	https://www.genecards.org/cgi-bin/carddisp.pl?gene=SLC25A6
PYCARD	PYD And CARD Domain Containing	Protein Coding	42	GC16M031201	1.213901043	https://www.genecards.org/cgi-bin/carddisp.pl?gene=PYCARD
VDAC2	Voltage Dependent Anion Channel 2	Protein Coding	42	GC10P075210	1.213901043	https://www.genecards.org/cgi-bin/carddisp.pl?gene=VDAC2
PGAM5	PGAM Family Member 5, Mitochondrial Serine/Threonine Protein Phosphatase	Protein Coding	33	GC12P132710	1.213901043	https://www.genecards.org/cgi-bin/carddisp.pl?gene=PGAM5
H2AC12	H2A Clustered Histone 12	Protein Coding	27	GC06P061605	1.213901043	https://www.genecards.org/cgi-bin/carddisp.pl?gene=H2AC12
GNLY	Granulysin	Protein Coding	37	GC02P085685	1.137721777	https://www.genecards.org/cgi-bin/carddisp.pl?gene=GNLY
HTRA2	HtrA Serine Peptidase 2	Protein Coding	45	GC02P074529	1.089717984	https://www.genecards.org/cgi-bin/carddisp.pl?gene=HTRA2
JAK2	Janus Kinase 2	Protein Coding	52	GC09P004985	1.08199048	https://www.genecards.org/cgi-bin/carddisp.pl?gene=JAK2
TYK2	Tyrosine Kinase 2	Protein Coding	52	GC19M010350	1.08199048	https://www.genecards.org/cgi-bin/carddisp.pl?gene=TYK2
STAT1	Signal Transducer And Activator Of Transcription 1	Protein Coding	52	GC02M190908	1.08199048	https://www.genecards.org/cgi-bin/carddisp.pl?gene=STAT1
JAK3	Janus Kinase 3	Protein Coding	51	GC19M017824	1.08199048	https://www.genecards.org/cgi-bin/carddisp.pl?gene=JAK3
MAPK10	Mitogen-Activated Protein Kinase 10	Protein Coding	50	GC04M085990	1.08199048	https://www.genecards.org/cgi-bin/carddisp.pl?gene=MAPK10
TLR4	Toll Like Receptor 4	Protein Coding	50	GC09P117704	1.08199048	https://www.genecards.org/cgi-bin/carddisp.pl?gene=TLR4
CAMK2A	Calcium/Calmodulin Dependent Protein Kinase II Alpha	Protein Coding	49	GC05M150219	1.08199048	https://www.genecards.org/cgi-bin/carddisp.pl?gene=CAMK2A
CAMK2B	Calcium/Calmodulin Dependent Protein Kinase II Beta	Protein Coding	49	GC07M044217	1.08199048	https://www.genecards.org/cgi-bin/carddisp.pl?gene=CAMK2B
GLUD1	Glutamate Dehydrogenase 1	Protein Coding	49	GC10M087050	1.08199048	https://www.genecards.org/cgi-bin/carddisp.pl?gene=GLUD1
FTH1	Ferritin Heavy Chain 1	Protein Coding	49	GC11M061959	1.08199048	https://www.genecards.org/cgi-bin/carddisp.pl?gene=FTH1
SLC25A4	Solute Carrier Family 25 Member 4	Protein Coding	49	GC04P185143	1.08199048	https://www.genecards.org/cgi-bin/carddisp.pl?gene=SLC25A4
STAT6	Signal Transducer And Activator Of Transcription 6	Protein Coding	49	GC12M057095	1.08199048	https://www.genecards.org/cgi-bin/carddisp.pl?gene=STAT6
CAMK2D	Calcium/Calmodulin Dependent Protein Kinase II Delta	Protein Coding	48	GC04M113418	1.08199048	https://www.genecards.org/cgi-bin/carddisp.pl?gene=CAMK2D
CAPN1	Calpain 1	Protein Coding	48	GC11P065381	1.08199048	https://www.genecards.org/cgi-bin/carddisp.pl?gene=CAPN1
GLUL	Glutamate-Ammonia Ligase	Protein Coding	48	GC01M182378	1.08199048	https://www.genecards.org/cgi-bin/carddisp.pl?gene=GLUL
IFNAR2	Interferon Alpha And Beta Receptor Subunit 2	Protein Coding	48	GC21P033229	1.08199048	https://www.genecards.org/cgi-bin/carddisp.pl?gene=IFNAR2
IFNGR1	Interferon Gamma Receptor 1	Protein Coding	48	GC06M137197	1.08199048	https://www.genecards.org/cgi-bin/carddisp.pl?gene=IFNGR1
PLA2G4A	Phospholipase A2 Group IVA	Protein Coding	48	GC01P186798	1.08199048	https://www.genecards.org/cgi-bin/carddisp.pl?gene=PLA2G4A
STAT5B	Signal Transducer And Activator Of Transcription 5B	Protein Coding	48	GC17M042199	1.08199048	https://www.genecards.org/cgi-bin/carddisp.pl?gene=STAT5B
CAMK2G	Calcium/Calmodulin Dependent Protein Kinase II Gamma	Protein Coding	47	GC10M073812	1.08199048	https://www.genecards.org/cgi-bin/carddisp.pl?gene=CAMK2G
IL1B	Interleukin 1 Beta	Protein Coding	47	GC02M112829	1.08199048	https://www.genecards.org/cgi-bin/carddisp.pl?gene=IL1B
MAPK9	Mitogen-Activated Protein Kinase 9	Protein Coding	47	GC05M180238	1.08199048	https://www.genecards.org/cgi-bin/carddisp.pl?gene=MAPK9
PYGL	Glycogen Phosphorylase L	Protein Coding	47	GC14M050857	1.08199048	https://www.genecards.org/cgi-bin/carddisp.pl?gene=PYGL
STAT2	Signal Transducer And Activator Of Transcription 2	Protein Coding	47	GC12M056341	1.08199048	https://www.genecards.org/cgi-bin/carddisp.pl?gene=STAT2
CYBB	Cytochrome B-245 Beta Chain	Protein Coding	46	GC0XP037780	1.08199048	https://www.genecards.org/cgi-bin/carddisp.pl?gene=CYBB
EIF2AK2	Eukaryotic Translation Initiation Factor 2 Alpha Kinase 2	Protein Coding	46	GC02M037099	1.08199048	https://www.genecards.org/cgi-bin/carddisp.pl?gene=EIF2AK2
CAPN2	Calpain 2	Protein Coding	46	GC01P223701	1.08199048	https://www.genecards.org/cgi-bin/carddisp.pl?gene=CAPN2
FTL	Ferritin Light Chain	Protein Coding	46	GC19P048965	1.08199048	https://www.genecards.org/cgi-bin/carddisp.pl?gene=FTL
IFNG	Interferon Gamma	Protein Coding	46	GC12M068154	1.08199048	https://www.genecards.org/cgi-bin/carddisp.pl?gene=IFNG
PPIA	Peptidylprolyl Isomerase A	Protein Coding	46	GC07P044807	1.08199048	https://www.genecards.org/cgi-bin/carddisp.pl?gene=PPIA
SMPD1	Sphingomyelin Phosphodiesterase 1	Protein Coding	46	GC11P006390	1.08199048	https://www.genecards.org/cgi-bin/carddisp.pl?gene=SMPD1
STAT4	Signal Transducer And Activator Of Transcription 4	Protein Coding	46	GC02M191029	1.08199048	https://www.genecards.org/cgi-bin/carddisp.pl?gene=STAT4
PYGM	Glycogen Phosphorylase, Muscle Associated	Protein Coding	46	GC11M064746	1.08199048	https://www.genecards.org/cgi-bin/carddisp.pl?gene=PYGM
STAT5A	Signal Transducer And Activator Of Transcription 5A	Protein Coding	45	GC17P042287	1.08199048	https://www.genecards.org/cgi-bin/carddisp.pl?gene=STAT5A
VDAC1	Voltage Dependent Anion Channel 1	Protein Coding	45	GC05M133975	1.08199048	https://www.genecards.org/cgi-bin/carddisp.pl?gene=VDAC1
ALOX15	Arachidonate 15-Lipoxygenase	Protein Coding	44	GC17M004630	1.08199048	https://www.genecards.org/cgi-bin/carddisp.pl?gene=ALOX15
IRF9	Interferon Regulatory Factor 9	Protein Coding	44	GC14P024161	1.08199048	https://www.genecards.org/cgi-bin/carddisp.pl?gene=IRF9
IFNAR1	Interferon Alpha And Beta Receptor Subunit 1	Protein Coding	44	GC21P033324	1.08199048	https://www.genecards.org/cgi-bin/carddisp.pl?gene=IFNAR1
CHMP2B	Charged Multivesicular Body Protein 2B	Protein Coding	43	GC03P087227	1.08199048	https://www.genecards.org/cgi-bin/carddisp.pl?gene=CHMP2B
IFNGR2	Interferon Gamma Receptor 2	Protein Coding	43	GC21P033402	1.08199048	https://www.genecards.org/cgi-bin/carddisp.pl?gene=IFNGR2
PYGB	Glycogen Phosphorylase B	Protein Coding	43	GC20P025248	1.08199048	https://www.genecards.org/cgi-bin/carddisp.pl?gene=PYGB
FAF1	Fas Associated Factor 1	Protein Coding	42	GC01M050439	1.08199048	https://www.genecards.org/cgi-bin/carddisp.pl?gene=FAF1
GLUD2	Glutamate Dehydrogenase 2	Protein Coding	42	GC0XP121047	1.08199048	https://www.genecards.org/cgi-bin/carddisp.pl?gene=GLUD2
PPID	Peptidylprolyl Isomerase D	Protein Coding	42	GC04M158709	1.08199048	https://www.genecards.org/cgi-bin/carddisp.pl?gene=PPID
PLA2G4C	Phospholipase A2 Group IVC	Protein Coding	42	GC19M048047	1.08199048	https://www.genecards.org/cgi-bin/carddisp.pl?gene=PLA2G4C
TRAF5	TNF Receptor Associated Factor 5	Protein Coding	42	GC01P211326	1.08199048	https://www.genecards.org/cgi-bin/carddisp.pl?gene=TRAF5
VPS4A	Vacuolar Protein Sorting 4 Homolog A	Protein Coding	42	GC16P069311	1.08199048	https://www.genecards.org/cgi-bin/carddisp.pl?gene=VPS4A
VDAC3	Voltage Dependent Anion Channel 3	Protein Coding	42	GC08P042392	1.08199048	https://www.genecards.org/cgi-bin/carddisp.pl?gene=VDAC3
IFNA2	Interferon Alpha 2	Protein Coding	41	GC09M021384	1.08199048	https://www.genecards.org/cgi-bin/carddisp.pl?gene=IFNA2
VPS4B	Vacuolar Protein Sorting 4 Homolog B	Protein Coding	41	GC18M063389	1.08199048	https://www.genecards.org/cgi-bin/carddisp.pl?gene=VPS4B
CHMP1A	Charged Multivesicular Body Protein 1A	Protein Coding	39	GC16M089644	1.08199048	https://www.genecards.org/cgi-bin/carddisp.pl?gene=CHMP1A
CHMP5	Charged Multivesicular Body Protein 5	Protein Coding	39	GC09P033257	1.08199048	https://www.genecards.org/cgi-bin/carddisp.pl?gene=CHMP5
CHMP1B	Charged Multivesicular Body Protein 1B	Protein Coding	38	GC18P011851	1.08199048	https://www.genecards.org/cgi-bin/carddisp.pl?gene=CHMP1B
CHMP2A	Charged Multivesicular Body Protein 2A	Protein Coding	38	GC19M058551	1.08199048	https://www.genecards.org/cgi-bin/carddisp.pl?gene=CHMP2A
IL33	Interleukin 33	Protein Coding	38	GC09P006206	1.08199048	https://www.genecards.org/cgi-bin/carddisp.pl?gene=IL33
IFNA1	Interferon Alpha 1	Protein Coding	38	GC09P021543	1.08199048	https://www.genecards.org/cgi-bin/carddisp.pl?gene=IFNA1
PLA2G4F	Phospholipase A2 Group IVF	Protein Coding	38	GC15M042139	1.08199048	https://www.genecards.org/cgi-bin/carddisp.pl?gene=PLA2G4F
PLA2G4D	Phospholipase A2 Group IVD	Protein Coding	38	GC15M042067	1.08199048	https://www.genecards.org/cgi-bin/carddisp.pl?gene=PLA2G4D
TICAM2	Toll Like Receptor Adaptor Molecule 2	Protein Coding	38	GC05M115579	1.08199048	https://www.genecards.org/cgi-bin/carddisp.pl?gene=TICAM2
SLC25A31	Solute Carrier Family 25 Member 31	Protein Coding	38	GC04P127730	1.08199048	https://www.genecards.org/cgi-bin/carddisp.pl?gene=SLC25A31
PLA2G4B	Phospholipase A2 Group IVB	Protein Coding	38	GC15P041837	1.08199048	https://www.genecards.org/cgi-bin/carddisp.pl?gene=PLA2G4B
USP21	Ubiquitin Specific Peptidase 21	Protein Coding	38	GC01P161159	1.08199048	https://www.genecards.org/cgi-bin/carddisp.pl?gene=USP21
CHMP3	Charged Multivesicular Body Protein 3	Protein Coding	37	GC02M086505	1.08199048	https://www.genecards.org/cgi-bin/carddisp.pl?gene=CHMP3
CHMP7	Charged Multivesicular Body Protein 7	Protein Coding	37	GC08P023243	1.08199048	https://www.genecards.org/cgi-bin/carddisp.pl?gene=CHMP7
IFNA5	Interferon Alpha 5	Protein Coding	37	GC09M021304	1.08199048	https://www.genecards.org/cgi-bin/carddisp.pl?gene=IFNA5
PLA2G4E	Phospholipase A2 Group IVE	Protein Coding	37	GC15M041981	1.08199048	https://www.genecards.org/cgi-bin/carddisp.pl?gene=PLA2G4E
IFNA6	Interferon Alpha 6	Protein Coding	36	GC09M021349	1.08199048	https://www.genecards.org/cgi-bin/carddisp.pl?gene=IFNA6
IFNA8	Interferon Alpha 8	Protein Coding	36	GC09P021409	1.08199048	https://www.genecards.org/cgi-bin/carddisp.pl?gene=IFNA8
IFNA21	Interferon Alpha 21	Protein Coding	36	GC09M021165	1.08199048	https://www.genecards.org/cgi-bin/carddisp.pl?gene=IFNA21
CHMP4A	Charged Multivesicular Body Protein 4A	Protein Coding	35	GC14M024233	1.08199048	https://www.genecards.org/cgi-bin/carddisp.pl?gene=CHMP4A
IFNA10	Interferon Alpha 10	Protein Coding	35	GC09M021562	1.08199048	https://www.genecards.org/cgi-bin/carddisp.pl?gene=IFNA10
H2AX	H2A.X Variant Histone	Protein Coding	35	GC11M119097	1.08199048	https://www.genecards.org/cgi-bin/carddisp.pl?gene=H2AX
CHMP6	Charged Multivesicular Body Protein 6	Protein Coding	34	GC17P080991	1.08199048	https://www.genecards.org/cgi-bin/carddisp.pl?gene=CHMP6
IFNA13	Interferon Alpha 13	Protein Coding	34	GC09M021367	1.08199048	https://www.genecards.org/cgi-bin/carddisp.pl?gene=IFNA13
IFNA17	Interferon Alpha 17	Protein Coding	34	GC09M021227	1.08199048	https://www.genecards.org/cgi-bin/carddisp.pl?gene=IFNA17
MACROH2A1	MacroH2A.1 Histone	Protein Coding	34	GC05M135334	1.08199048	https://www.genecards.org/cgi-bin/carddisp.pl?gene=MACROH2A1
CHMP4C	Charged Multivesicular Body Protein 4C	Protein Coding	33	GC08P081732	1.08199048	https://www.genecards.org/cgi-bin/carddisp.pl?gene=CHMP4C
IFNA4	Interferon Alpha 4	Protein Coding	33	GC09M021186	1.08199048	https://www.genecards.org/cgi-bin/carddisp.pl?gene=IFNA4
IFNA7	Interferon Alpha 7	Protein Coding	33	GC09M021561	1.08199048	https://www.genecards.org/cgi-bin/carddisp.pl?gene=IFNA7
IFNA14	Interferon Alpha 14	Protein Coding	32	GC09M021239	1.08199048	https://www.genecards.org/cgi-bin/carddisp.pl?gene=IFNA14
H2AZ1	H2A.Z Variant Histone 1	Protein Coding	32	GC04M099949	1.08199048	https://www.genecards.org/cgi-bin/carddisp.pl?gene=H2AZ1
IFNA16	Interferon Alpha 16	Protein Coding	32	GC09M021216	1.08199048	https://www.genecards.org/cgi-bin/carddisp.pl?gene=IFNA16
SPATA2L	Spermatogenesis Associated 2 Like	Protein Coding	32	GC16M089696	1.08199048	https://www.genecards.org/cgi-bin/carddisp.pl?gene=SPATA2L
H2AC20	H2A Clustered Histone 20	Protein Coding	31	GC01P150013	1.08199048	https://www.genecards.org/cgi-bin/carddisp.pl?gene=H2AC20
H2AC4	H2A Clustered Histone 4	Protein Coding	30	GC06M026034	1.08199048	https://www.genecards.org/cgi-bin/carddisp.pl?gene=H2AC4
H2AC11	H2A Clustered Histone 11	Protein Coding	29	GC06P061604	1.08199048	https://www.genecards.org/cgi-bin/carddisp.pl?gene=H2AC11
H2AC13	H2A Clustered Histone 13	Protein Coding	29	GC06P061024	1.08199048	https://www.genecards.org/cgi-bin/carddisp.pl?gene=H2AC13
H2AC1	H2A Clustered Histone 1	Protein Coding	29	GC06M025903	1.08199048	https://www.genecards.org/cgi-bin/carddisp.pl?gene=H2AC1
MACROH2A2	MacroH2A.2 Histone	Protein Coding	29	GC10P070053	1.08199048	https://www.genecards.org/cgi-bin/carddisp.pl?gene=MACROH2A2
H2AW	H2A.W Histone	Protein Coding	28	GC01M228502	1.08199048	https://www.genecards.org/cgi-bin/carddisp.pl?gene=H2AW
JMJD7-PLA2G4B	JMJD7-PLA2G4B Readthrough	Protein Coding	28	GC15P041828	1.08199048	https://www.genecards.org/cgi-bin/carddisp.pl?gene=JMJD7-PLA2G4B
H2AZ2	H2A.Z Variant Histone 2	Protein Coding	28	GC07M044829	1.08199048	https://www.genecards.org/cgi-bin/carddisp.pl?gene=H2AZ2
H2AC6	H2A Clustered Histone 6	Protein Coding	27	GC06P061606	1.08199048	https://www.genecards.org/cgi-bin/carddisp.pl?gene=H2AC6
H2AC7	H2A Clustered Histone 7	Protein Coding	27	GC06M051792	1.08199048	https://www.genecards.org/cgi-bin/carddisp.pl?gene=H2AC7
H2AC15	H2A Clustered Histone 15	Protein Coding	27	GC06M051135	1.08199048	https://www.genecards.org/cgi-bin/carddisp.pl?gene=H2AC15
H2AC16	H2A Clustered Histone 16	Protein Coding	27	GC06P061033	1.08199048	https://www.genecards.org/cgi-bin/carddisp.pl?gene=H2AC16
H2AC17	H2A Clustered Histone 17	Protein Coding	27	GC06M051791	1.08199048	https://www.genecards.org/cgi-bin/carddisp.pl?gene=H2AC17
H2AC8	H2A Clustered Histone 8	Protein Coding	26	GC06P061607	1.08199048	https://www.genecards.org/cgi-bin/carddisp.pl?gene=H2AC8
H2AC14	H2A Clustered Histone 14	Protein Coding	26	GC06M051132	1.08199048	https://www.genecards.org/cgi-bin/carddisp.pl?gene=H2AC14
H2AC21	H2A Clustered Histone 21	Protein Coding	26	GC01M150295	1.08199048	https://www.genecards.org/cgi-bin/carddisp.pl?gene=H2AC21
H2AJ	H2A.J Histone	Protein Coding	26	GC12P015197	1.08199048	https://www.genecards.org/cgi-bin/carddisp.pl?gene=H2AJ
H2AC18	H2A Clustered Histone 18	Protein Coding	26	GC01M150279	1.08199048	https://www.genecards.org/cgi-bin/carddisp.pl?gene=H2AC18
H2AB1	H2A.B Variant Histone 1	Protein Coding	22	GC0XP154885	1.08199048	https://www.genecards.org/cgi-bin/carddisp.pl?gene=H2AB1
H2AC19	H2A Clustered Histone 19	Protein Coding	21	GC01P150010	1.08199048	https://www.genecards.org/cgi-bin/carddisp.pl?gene=H2AC19
H2AB2	H2A.B Variant Histone 2	Protein Coding	20	GC0XP155381	1.08199048	https://www.genecards.org/cgi-bin/carddisp.pl?gene=H2AB2
H2AB3	H2A.B Variant Histone 3	Protein Coding	20	GC0XM155460	1.08199048	https://www.genecards.org/cgi-bin/carddisp.pl?gene=H2AB3
RNF103-CHMP3	RNF103-CHMP3 Readthrough	Protein Coding	20	GC02M086503	1.08199048	https://www.genecards.org/cgi-bin/carddisp.pl?gene=RNF103-CHMP3
HSPA5	Heat Shock Protein Family A (Hsp70) Member 5	Protein Coding	46	GC09M125234	1.06831193	https://www.genecards.org/cgi-bin/carddisp.pl?gene=HSPA5
PRKAA2	Protein Kinase AMP-Activated Catalytic Subunit Alpha 2	Protein Coding	49	GC01P056645	1.045679569	https://www.genecards.org/cgi-bin/carddisp.pl?gene=PRKAA2
PRKAA1	Protein Kinase AMP-Activated Catalytic Subunit Alpha 1	Protein Coding	46	GC05M040759	1.045679569	https://www.genecards.org/cgi-bin/carddisp.pl?gene=PRKAA1
PITPNA	Phosphatidylinositol Transfer Protein Alpha	Protein Coding	39	GC17M001823	1.045679569	https://www.genecards.org/cgi-bin/carddisp.pl?gene=PITPNA
TXN	Thioredoxin	Protein Coding	45	GC09M110243	1.021582723	https://www.genecards.org/cgi-bin/carddisp.pl?gene=TXN
RALBP1	RalA Binding Protein 1	Protein Coding	44	GC18P009465	1.021582723	https://www.genecards.org/cgi-bin/carddisp.pl?gene=RALBP1
TP53I3	Tumor Protein P53 Inducible Protein 3	Protein Coding	41	GC02M024078	1.021582723	https://www.genecards.org/cgi-bin/carddisp.pl?gene=TP53I3
GSDMD	Gasdermin D	Protein Coding	39	GC08P143553	1.021582723	https://www.genecards.org/cgi-bin/carddisp.pl?gene=GSDMD
PRKN	Parkin RBR E3 Ubiquitin Protein Ligase	Protein Coding	38	GC06M161348	1.021582723	https://www.genecards.org/cgi-bin/carddisp.pl?gene=PRKN
