# Supplementary material for: Identification of necroptosis-related genes for predicting prognosis and exploring immune infiltration landscape in colon adenocarcinoma
Source: Front Oncol. 2022 Nov 24;12:941156. doi: 10.3389/fonc.2022.941156 (PMC9731216; doi:10.3389/fonc.2022.941156)
Supplement: Supplementary Data sheet S2 — Primers sequences used in qRT-PCR in our study. [file DataSheet_2.xlsx]

## Sheet: Sheet1
	Primer names	sequence (5'to3')
1	TRAF2 F	GGCTGCGGCAAGAAGAAGATCC
2	TRAF2 R	TCCTGCTGTTTCTCACCCTCTACC
3	UCHL1 F	CGAGCGTGAGCAAGGAGAAGTC
4	UCHL1 R	GGGAAGAGGGGAAATCAGCAAAGTC
5	DAPK1 F	AATCCTAGACGTGGTCCGGTAT
6	DAPK1 R	GTCCTCGGTGCGTATCCTTTCG
7	TRADD F	CTTGCGCCATTTGAGACCC
8	TRADD R	CGCCACCTGCCCAGACTTT
9	RBCK1 F	TCTCAAGCAAGATGGCACAGTATCG
10	RBCK1 R	TGGGTCACAGAGCGGAGGAAAG
11	CAMK2B F	GTCAGCCAGAGATCACCAGAAGC
12	CAMK2B R	TGGAGACGCACGATGTTGGAATG
13	VDAC3 F	GTGGCTTGCTGGCTATCAGATGAG
14	VDAC3 R	GGAAGTCCGCAGCCTTGTAACC
15	JMJD7-PLA2G4B F	CCTCTTGGATTGCGTCTCCTACATC
16	JMJD7-PLA2G4B R	CTTGTTCTTGGTCACCTGGGTCTTC
17	H2AC6 F	ACAACAAGAAGACTCGCATCATCCC
18	H2AC6 R	CAGAAGCACGGCCTGGATGTTAG
19	GAPDH F	GGGAGCCAAAAGGGTCAT
20	GAPDH R	GAGTCCTTCCACGATACCAA
