# Supplementary material for: Identification of necroptosis-related genes for predicting prognosis and exploring immune infiltration landscape in colon adenocarcinoma
Source: Front Oncol. 2022 Nov 24;12:941156. doi: 10.3389/fonc.2022.941156 (PMC9731216; doi:10.3389/fonc.2022.941156)
Supplement: Supplementary Data sheet S3 — The detailed results of functional enrichment analysis. [file DataSheet_3.xlsx]

## Sheet: Sheet1
Category	CategoryID	GO	Description	PARENT_GO	LogP	Enrichment	Z-score	#TotalGeneInLibrary	#GeneInGO	#GeneInHitList	#GeneInGOAndHitList	%InGO	STDV %InGO	GeneID	Hits	Log(q-value)
WikiPathways	27	WP2895	Differentiation of white and brown adipocyte		-4.4	20	8.5	30211	25	242	4	1.7	0.82	3224|3225|3952|253738	HOXC8|HOXC9|LEP|EBF3	-1.5
WikiPathways	27	WP23	B cell receptor signaling pathway		-2.9	6.4	4.8	30211	98	242	5	2.1	0.91	640|930|933|974|84433	BLK|CD19|CD22|CD79B|CARD11	-0.38
WikiPathways	27	WP3942	PPAR signaling pathway		-2.7	7.5	4.8	30211	67	242	4	1.7	0.82	364|948|2167|5346	AQP7|CD36|FABP4|PLIN1	-0.33
WikiPathways	27	WP428	Wnt signaling		-2.6	5.3	4.2	30211	118	242	5	2.1	0.91	5582|6423|7477|80326|144165	PRKCG|SFRP2|WNT7B|WNT10A|PRICKLE1	-0.33
WikiPathways	27	WP236	Adipogenesis		-2.4	4.8	3.9	30211	131	242	5	2.1	0.91	1959|3952|5054|5346|5740	EGR2|LEP|SERPINE1|PLIN1|PTGIS	-0.23
WikiPathways	27	WP3594	Circadian rhythm genes		-2.2	3.6	3.4	30211	207	242	6	2.5	1	1141|3952|4804|4987|5054|5582	CHRNB2|LEP|NGFR|OPRL1|SERPINE1|PRKCG	-0.14
WikiPathways	27	WP35	G protein signaling pathways		-2.1	5.2	3.7	30211	96	242	4	1.7	0.82	5153|5582|9590|94235	PDE1B|PRKCG|AKAP12|GNG8	-0.14
WikiPathways	27	WP2267	Synaptic vesicle pathway		-2.1	7.2	4	30211	52	242	3	1.2	0.71	6616|6855|23025	SNAP25|SYP|UNC13A	-0.14
WikiPathways	27	WP3940	One-carbon metabolism and related pathways		-2	6.9	3.9	30211	54	242	3	1.2	0.71	1036|2878|23743	CDO1|GPX3|BHMT2	-0.14
GO Biological Processes	19	GO:0001501	skeletal system development	19_GO:0032502 developmental process	-8.4	5	8.2	30211	495	242	20	8.3	1.8	1300|1301|1311|3221|3223|3224|3225|3226|3623|3952|4148|4256|4883|5079|5549|5745|6423|6495|7043|7477	COL10A1|COL11A1|COMP|HOXC4|HOXC6|HOXC8|HOXC9|HOXC10|INHA|LEP|MATN3|MGP|NPR3|PAX5|PRELP|PTH1R|SFRP2|SIX1|TGFB3|WNT7B	-4.2
GO Biological Processes	19	GO:0050864	regulation of B cell activation	19_GO:0002376 immune system process	-7.1	7.5	8.3	30211	200	242	12	5	1.4	640|930|933|1141|3497|3500|3502|3623|28401|84433|115352|115650	BLK|CD19|CD22|CHRNB2|IGHE|IGHG1|IGHG3|INHA|IGHV4-4|CARD11|FCRL3|TNFRSF13C	-3.2
GO Biological Processes	19	GO:0000244	spliceosomal tri-snRNP complex assembly	19_GO:0008152 metabolic process	-5.8	25	11	30211	25	242	5	2.1	0.91	26829|26834|26835|100151683|100151684	RNU5E-1|RNU4-2|RNU4-1|RNU4ATAC|RNU6ATAC	-2.3
GO Biological Processes	19	GO:0030198	extracellular matrix organization	19_GO:0009987 cellular process	-5.7	5.6	6.8	30211	266	242	12	5	1.4	333|1300|1301|1311|1545|3036|6423|7148|8190|29113|151887|170690	APLP1|COL10A1|COL11A1|COMP|CYP1B1|HAS1|SFRP2|TNXB|MIA|C6orf15|CCDC80|ADAMTS16	-2.3
GO Biological Processes	19	GO:0043062	extracellular structure organization	19_GO:0009987 cellular process	-5.7	5.6	6.8	30211	267	242	12	5	1.4	333|1300|1301|1311|1545|3036|6423|7148|8190|29113|151887|170690	APLP1|COL10A1|COL11A1|COMP|CYP1B1|HAS1|SFRP2|TNXB|MIA|C6orf15|CCDC80|ADAMTS16	-2.3
GO Biological Processes	19	GO:0045229	external encapsulating structure organization	19_GO:0009987 cellular process	-5.7	5.6	6.8	30211	269	242	12	5	1.4	333|1300|1301|1311|1545|3036|6423|7148|8190|29113|151887|170690	APLP1|COL10A1|COL11A1|COMP|CYP1B1|HAS1|SFRP2|TNXB|MIA|C6orf15|CCDC80|ADAMTS16	-2.3
GO Biological Processes	19	GO:0048812	neuron projection morphogenesis	19_GO:0032502 developmental process	-5.3	4.1	6	30211	455	242	15	6.2	1.6	333|1141|1959|2051|3897|4804|4884|5365|7345|7477|8941|10570|23237|25806|90249	APLP1|CHRNB2|EGR2|EPHB6|L1CAM|NGFR|NPTX1|PLXNB3|UCHL1|WNT7B|CDK5R2|DPYSL4|ARC|VAX2|UNC5A	-2
GO Biological Processes	19	GO:0120039	plasma membrane bounded cell projection morphogenesis	19_GO:0032502 developmental process	-5.3	4.1	6	30211	459	242	15	6.2	1.6	333|1141|1959|2051|3897|4804|4884|5365|7345|7477|8941|10570|23237|25806|90249	APLP1|CHRNB2|EGR2|EPHB6|L1CAM|NGFR|NPTX1|PLXNB3|UCHL1|WNT7B|CDK5R2|DPYSL4|ARC|VAX2|UNC5A	-2
GO Biological Processes	19	GO:0048858	cell projection morphogenesis	19_GO:0032502 developmental process	-5.2	4	5.9	30211	463	242	15	6.2	1.6	333|1141|1959|2051|3897|4804|4884|5365|7345|7477|8941|10570|23237|25806|90249	APLP1|CHRNB2|EGR2|EPHB6|L1CAM|NGFR|NPTX1|PLXNB3|UCHL1|WNT7B|CDK5R2|DPYSL4|ARC|VAX2|UNC5A	-2
GO Biological Processes	19	GO:0051249	regulation of lymphocyte activation	19_GO:0002376 immune system process	-5.2	3.8	5.8	30211	532	242	16	6.6	1.6	640|930|933|1141|1236|3497|3500|3502|3623|3952|26279|28401|53833|84433|115352|115650	BLK|CD19|CD22|CHRNB2|CCR7|IGHE|IGHG1|IGHG3|INHA|LEP|PLA2G2D|IGHV4-4|IL20RB|CARD11|FCRL3|TNFRSF13C	-2
GO Biological Processes	19	GO:0032990	cell part morphogenesis	19_GO:0032502 developmental process	-5	3.9	5.7	30211	482	242	15	6.2	1.6	333|1141|1959|2051|3897|4804|4884|5365|7345|7477|8941|10570|23237|25806|90249	APLP1|CHRNB2|EGR2|EPHB6|L1CAM|NGFR|NPTX1|PLXNB3|UCHL1|WNT7B|CDK5R2|DPYSL4|ARC|VAX2|UNC5A	-1.9
GO Biological Processes	19	GO:0030888	regulation of B cell proliferation	19_GO:0002376 immune system process	-4.9	12	7.7	30211	64	242	6	2.5	1	640|933|1141|84433|115352|115650	BLK|CD22|CHRNB2|CARD11|FCRL3|TNFRSF13C	-1.8
GO Biological Processes	19	GO:0048705	skeletal system morphogenesis	19_GO:0032502 developmental process	-4.8	5.5	6.2	30211	225	242	10	4.1	1.3	1301|1311|3221|3224|3225|4256|5079|6423|6495|7043	COL11A1|COMP|HOXC4|HOXC8|HOXC9|MGP|PAX5|SFRP2|SIX1|TGFB3	-1.8
GO Biological Processes	19	GO:0050854	regulation of antigen receptor-mediated signaling pathway	19_GO:0002376 immune system process	-4.8	11	7.6	30211	66	242	6	2.5	1	640|930|933|1236|84433|115352	BLK|CD19|CD22|CCR7|CARD11|FCRL3	-1.8
GO Biological Processes	19	GO:0007409	axonogenesis	19_GO:0032502 developmental process	-4.6	4.4	5.6	30211	342	242	12	5	1.4	333|1141|1959|2051|3897|4804|4884|5365|7345|8941|25806|90249	APLP1|CHRNB2|EGR2|EPHB6|L1CAM|NGFR|NPTX1|PLXNB3|UCHL1|CDK5R2|VAX2|UNC5A	-1.6
GO Biological Processes	19	GO:0048667	cell morphogenesis involved in neuron differentiation	19_GO:0032502 developmental process	-4.5	3.9	5.4	30211	411	242	13	5.4	1.4	333|1141|1959|2051|3897|4804|4884|5365|7345|8941|23237|25806|90249	APLP1|CHRNB2|EGR2|EPHB6|L1CAM|NGFR|NPTX1|PLXNB3|UCHL1|CDK5R2|ARC|VAX2|UNC5A	-1.5
GO Biological Processes	19	GO:0050871	positive regulation of B cell activation	19_GO:0002376 immune system process	-4.5	6.6	6.2	30211	152	242	8	3.3	1.1	1141|3497|3500|3502|28401|84433|115352|115650	CHRNB2|IGHE|IGHG1|IGHG3|IGHV4-4|CARD11|FCRL3|TNFRSF13C	-1.5
GO Biological Processes	19	GO:0050853	B cell receptor signaling pathway	19_GO:0002376 immune system process	-4.5	7.8	6.5	30211	112	242	7	2.9	1.1	640|930|974|3497|3500|3502|28401	BLK|CD19|CD79B|IGHE|IGHG1|IGHG3|IGHV4-4	-1.5
GO Biological Processes	19	GO:0050855	regulation of B cell receptor signaling pathway	19_GO:0002376 immune system process	-4.4	21	8.7	30211	24	242	4	1.7	0.82	640|930|933|115352	BLK|CD19|CD22|FCRL3	-1.5
GO Biological Processes	19	GO:0051216	cartilage development	19_GO:0032502 developmental process	-4.4	6.4	6.1	30211	157	242	8	3.3	1.1	1301|1311|3221|4148|4256|5745|6423|7477	COL11A1|COMP|HOXC4|MATN3|MGP|PTH1R|SFRP2|WNT7B	-1.5
GO Biological Processes	19	GO:0050804	modulation of chemical synaptic transmission	19_GO:0023052 signaling	-4.3	3.8	5.2	30211	428	242	13	5.4	1.4	794|1141|1959|4884|5582|6616|6623|6855|7425|9590|23025|23237|254263	CALB2|CHRNB2|EGR2|NPTX1|PRKCG|SNAP25|SNCG|SYP|VGF|AKAP12|UNC13A|ARC|CNIH2	-1.5
GO Biological Processes	19	GO:0099177	regulation of trans-synaptic signaling	19_GO:0023052 signaling	-4.3	3.8	5.2	30211	429	242	13	5.4	1.4	794|1141|1959|4884|5582|6616|6623|6855|7425|9590|23025|23237|254263	CALB2|CHRNB2|EGR2|NPTX1|PRKCG|SNAP25|SNCG|SYP|VGF|AKAP12|UNC13A|ARC|CNIH2	-1.5
GO Biological Processes	19	GO:0021675	nerve development	19_GO:0032502 developmental process	-4.3	9.2	6.7	30211	81	242	6	2.5	1	1141|1959|4804|4884|5582|6495	CHRNB2|EGR2|NGFR|NPTX1|PRKCG|SIX1	-1.5
GO Biological Processes	19	GO:0061448	connective tissue development	19_GO:0032502 developmental process	-4.3	5.4	5.7	30211	208	242	9	3.7	1.2	1301|1311|3221|3952|4148|4256|5745|6423|7477	COL11A1|COMP|HOXC4|LEP|MATN3|MGP|PTH1R|SFRP2|WNT7B	-1.5
GO Biological Processes	19	GO:0000387	spliceosomal snRNP assembly	19_GO:0008152 metabolic process	-4.3	12	7.3	30211	50	242	5	2.1	0.91	26829|26834|26835|100151683|100151684	RNU5E-1|RNU4-2|RNU4-1|RNU4ATAC|RNU6ATAC	-1.5
GO Biological Processes	19	GO:0002694	regulation of leukocyte activation	19_GO:0002376 immune system process	-4.3	3.2	5	30211	629	242	16	6.6	1.6	640|930|933|1141|1236|3497|3500|3502|3623|3952|26279|28401|53833|84433|115352|115650	BLK|CD19|CD22|CHRNB2|CCR7|IGHE|IGHG1|IGHG3|INHA|LEP|PLA2G2D|IGHV4-4|IL20RB|CARD11|FCRL3|TNFRSF13C	-1.5
GO Biological Processes	19	GO:0045291	mRNA trans splicing, SL addition	19_GO:0008152 metabolic process	-4.2	37	10	30211	10	242	3	1.2	0.71	26829|26834|26835	RNU5E-1|RNU4-2|RNU4-1	-1.5
GO Biological Processes	19	GO:0000365	mRNA trans splicing, via spliceosome	19_GO:0008152 metabolic process	-4.2	37	10	30211	10	242	3	1.2	0.71	26829|26834|26835	RNU5E-1|RNU4-2|RNU4-1	-1.5
GO Biological Processes	19	GO:0000353	formation of quadruple SL/U4/U5/U6 snRNP	19_GO:0008152 metabolic process	-4.2	37	10	30211	10	242	3	1.2	0.71	26829|26834|26835	RNU5E-1|RNU4-2|RNU4-1	-1.5
GO Biological Processes	19	GO:0061564	axon development	19_GO:0032502 developmental process	-4.2	3.9	5.2	30211	380	242	12	5	1.4	333|1141|1959|2051|3897|4804|4884|5365|7345|8941|25806|90249	APLP1|CHRNB2|EGR2|EPHB6|L1CAM|NGFR|NPTX1|PLXNB3|UCHL1|CDK5R2|VAX2|UNC5A	-1.5
GO Biological Processes	19	GO:0031175	neuron projection development	19_GO:0032502 developmental process	-4.2	3.1	4.9	30211	639	242	16	6.6	1.6	333|640|1141|1959|2051|3897|4804|4884|5365|7345|7477|8941|10570|23237|25806|90249	APLP1|BLK|CHRNB2|EGR2|EPHB6|L1CAM|NGFR|NPTX1|PLXNB3|UCHL1|WNT7B|CDK5R2|DPYSL4|ARC|VAX2|UNC5A	-1.5
GO Biological Processes	19	GO:0032989	cellular component morphogenesis	19_GO:0032502 developmental process	-4.2	3.3	4.9	30211	573	242	15	6.2	1.6	333|1141|1959|2051|3897|4804|4884|5365|7345|7477|8941|10570|23237|25806|90249	APLP1|CHRNB2|EGR2|EPHB6|L1CAM|NGFR|NPTX1|PLXNB3|UCHL1|WNT7B|CDK5R2|DPYSL4|ARC|VAX2|UNC5A	-1.5
GO Biological Processes	19	GO:0048706	embryonic skeletal system development	19_GO:0032502 developmental process	-4.1	6.9	6	30211	127	242	7	2.9	1.1	1301|3221|3223|3225|5079|6495|7043	COL11A1|HOXC4|HOXC6|HOXC9|PAX5|SIX1|TGFB3	-1.4
GO Biological Processes	19	GO:0003002	regionalization	19_GO:0032502 developmental process	-4.1	4.1	5.2	30211	332	242	11	4.5	1.3	1959|3221|3223|3224|3225|3226|4223|6423|7477|23237|25806	EGR2|HOXC4|HOXC6|HOXC8|HOXC9|HOXC10|MEOX2|SFRP2|WNT7B|ARC|VAX2	-1.4
GO Biological Processes	19	GO:0030199	collagen fibril organization	19_GO:0009987 cellular process	-4.1	11	6.8	30211	56	242	5	2.1	0.91	1301|1311|1545|6423|7148	COL11A1|COMP|CYP1B1|SFRP2|TNXB	-1.4
GO Biological Processes	19	GO:0035904	aorta development	19_GO:0032502 developmental process	-4	11	6.7	30211	58	242	5	2.1	0.91	1959|3952|4804|6495|144165	EGR2|LEP|NGFR|SIX1|PRICKLE1	-1.4
GO Biological Processes	19	GO:0050670	regulation of lymphocyte proliferation	19_GO:0002376 immune system process	-4	4.9	5.3	30211	230	242	9	3.7	1.2	640|933|1141|3952|26279|53833|84433|115352|115650	BLK|CD22|CHRNB2|LEP|PLA2G2D|IL20RB|CARD11|FCRL3|TNFRSF13C	-1.4
GO Biological Processes	19	GO:0048704	embryonic skeletal system morphogenesis	19_GO:0032502 developmental process	-3.9	8	6.1	30211	94	242	6	2.5	1	1301|3221|3225|5079|6495|7043	COL11A1|HOXC4|HOXC9|PAX5|SIX1|TGFB3	-1.3
GO Biological Processes	19	GO:0030534	adult behavior	19_GO:0007610 behavior	-3.9	6.4	5.7	30211	136	242	7	2.9	1.1	525|1141|3952|4923|5079|6623|7345	ATP6V1B1|CHRNB2|LEP|NTSR1|PAX5|SNCG|UCHL1	-1.3
GO Biological Processes	19	GO:0032944	regulation of mononuclear cell proliferation	19_GO:0050789 regulation of biological process	-3.9	4.8	5.3	30211	233	242	9	3.7	1.2	640|933|1141|3952|26279|53833|84433|115352|115650	BLK|CD22|CHRNB2|LEP|PLA2G2D|IL20RB|CARD11|FCRL3|TNFRSF13C	-1.3
GO Biological Processes	19	GO:0010942	positive regulation of cell death	19_GO:0048518 positive regulation of biological process	-3.9	3.1	4.7	30211	604	242	15	6.2	1.6	640|948|1029|1545|1612|3040|3952|4804|4923|5625|5740|6423|7043|9590|406992	BLK|CD36|CDKN2A|CYP1B1|DAPK1|HBA2|LEP|NGFR|NTSR1|PRODH|PTGIS|SFRP2|TGFB3|AKAP12|MIR210	-1.3
GO Biological Processes	19	GO:0060840	artery development	19_GO:0032502 developmental process	-3.9	7.8	6	30211	96	242	6	2.5	1	1311|1959|3952|4804|6495|144165	COMP|EGR2|LEP|NGFR|SIX1|PRICKLE1	-1.3
GO Biological Processes	19	GO:0050865	regulation of cell activation	19_GO:0050789 regulation of biological process	-3.9	2.9	4.6	30211	681	242	16	6.6	1.6	640|930|933|1141|1236|3497|3500|3502|3623|3952|26279|28401|53833|84433|115352|115650	BLK|CD19|CD22|CHRNB2|CCR7|IGHE|IGHG1|IGHG3|INHA|LEP|PLA2G2D|IGHV4-4|IL20RB|CARD11|FCRL3|TNFRSF13C	-1.3
GO Biological Processes	19	GO:0046903	secretion	19_GO:0051179 localization	-3.8	3.3	4.7	30211	485	242	13	5.4	1.4	362|640|1036|1311|3952|4883|6616|6623|7425|7857|23025|26279|286753	AQP5|BLK|CDO1|COMP|LEP|NPR3|SNAP25|SNCG|VGF|SCG2|UNC13A|PLA2G2D|TRARG1	-1.2
GO Biological Processes	19	GO:0002864	regulation of acute inflammatory response to antigenic stimulus	19_GO:0002376 immune system process	-3.8	27	8.7	30211	14	242	3	1.2	0.71	1236|26279|53833	CCR7|PLA2G2D|IL20RB	-1.2
GO Biological Processes	19	GO:0070663	regulation of leukocyte proliferation	19_GO:0050789 regulation of biological process	-3.6	4.4	4.9	30211	254	242	9	3.7	1.2	640|933|1141|3952|26279|53833|84433|115352|115650	BLK|CD22|CHRNB2|LEP|PLA2G2D|IL20RB|CARD11|FCRL3|TNFRSF13C	-1.1
GO Biological Processes	19	GO:0007389	pattern specification process	19_GO:0032502 developmental process	-3.6	3.4	4.5	30211	443	242	12	5	1.4	1959|3221|3223|3224|3225|3226|4223|6423|6495|7477|23237|25806	EGR2|HOXC4|HOXC6|HOXC8|HOXC9|HOXC10|MEOX2|SFRP2|SIX1|WNT7B|ARC|VAX2	-1.1
GO Biological Processes	19	GO:0009952	anterior/posterior pattern specification	19_GO:0032502 developmental process	-3.5	4.8	4.9	30211	210	242	8	3.3	1.1	3221|3223|3224|3225|3226|4223|6423|23237	HOXC4|HOXC6|HOXC8|HOXC9|HOXC10|MEOX2|SFRP2|ARC	-1
GO Biological Processes	19	GO:0033194	response to hydroperoxide	19_GO:0050896 response to stimulus	-3.5	22	7.8	30211	17	242	3	1.2	0.71	948|1612|2878	CD36|DAPK1|GPX3	-1
GO Biological Processes	19	GO:0000904	cell morphogenesis involved in differentiation	19_GO:0032502 developmental process	-3.5	3.1	4.4	30211	522	242	13	5.4	1.4	333|1141|1959|2051|3897|4804|4884|5365|7345|8941|23237|25806|90249	APLP1|CHRNB2|EGR2|EPHB6|L1CAM|NGFR|NPTX1|PLXNB3|UCHL1|CDK5R2|ARC|VAX2|UNC5A	-0.99
GO Biological Processes	19	GO:0030890	positive regulation of B cell proliferation	19_GO:0002376 immune system process	-3.5	12	6.3	30211	42	242	4	1.7	0.82	1141|84433|115352|115650	CHRNB2|CARD11|FCRL3|TNFRSF13C	-0.97
GO Biological Processes	19	GO:0000902	cell morphogenesis	19_GO:0032502 developmental process	-3.4	2.8	4.2	30211	673	242	15	6.2	1.6	333|1141|1959|2051|3897|4804|4884|5365|7345|7477|8941|10570|23237|25806|90249	APLP1|CHRNB2|EGR2|EPHB6|L1CAM|NGFR|NPTX1|PLXNB3|UCHL1|WNT7B|CDK5R2|DPYSL4|ARC|VAX2|UNC5A	-0.95
GO Biological Processes	19	GO:0008015	blood circulation	19_GO:0032501 multicellular organismal process	-3.4	3.4	4.4	30211	400	242	11	4.5	1.3	1311|2153|3952|4223|4883|4923|4987|9590|80852|170690|219537	COMP|F5|LEP|MEOX2|NPR3|NTSR1|OPRL1|AKAP12|GRIP2|ADAMTS16|SMTNL1	-0.92
GO Biological Processes	19	GO:0097485	neuron projection guidance	19_GO:0040011 locomotion	-3.3	4.4	4.6	30211	228	242	8	3.3	1.1	1959|2051|3897|4804|5365|8941|10570|90249	EGR2|EPHB6|L1CAM|NGFR|PLXNB3|CDK5R2|DPYSL4|UNC5A	-0.82
GO Biological Processes	19	GO:0140352	export from cell	19_GO:0051179 localization	-3.2	3.2	4.2	30211	423	242	11	4.5	1.3	478|640|1311|3952|6616|6623|7425|7857|23025|30819|286753	ATP1A3|BLK|COMP|LEP|SNAP25|SNCG|VGF|SCG2|UNC13A|KCNIP2|TRARG1	-0.74
GO Biological Processes	19	GO:0003013	circulatory system process	19_GO:0032501 multicellular organismal process	-3.2	3	4.1	30211	492	242	12	5	1.4	948|1311|2153|3952|4223|4883|4923|4987|9590|80852|170690|219537	CD36|COMP|F5|LEP|MEOX2|NPR3|NTSR1|OPRL1|AKAP12|GRIP2|ADAMTS16|SMTNL1	-0.74
GO Biological Processes	19	GO:0007610	behavior	19_GO:0007610 behavior	-3.2	2.9	4.1	30211	563	242	13	5.4	1.4	525|1141|1959|3952|4923|4987|5079|5153|5582|6616|6623|7345|23237	ATP6V1B1|CHRNB2|EGR2|LEP|NTSR1|OPRL1|PAX5|PDE1B|PRKCG|SNAP25|SNCG|UCHL1|ARC	-0.74
GO Biological Processes	19	GO:0048168	regulation of neuronal synaptic plasticity	19_GO:0023052 signaling	-3.2	10	5.7	30211	50	242	4	1.7	0.82	1959|6855|7425|23237	EGR2|SYP|VGF|ARC	-0.74
GO Biological Processes	19	GO:0090335	regulation of brown fat cell differentiation	19_GO:0032502 developmental process	-3.2	17	6.8	30211	22	242	3	1.2	0.71	3952|6495|252995	LEP|SIX1|FNDC5	-0.74
GO Biological Processes	19	GO:0006910	phagocytosis, recognition	19_GO:0051179 localization	-3.1	7	5.1	30211	89	242	5	2.1	0.91	948|3497|3500|3502|28401	CD36|IGHE|IGHG1|IGHG3|IGHV4-4	-0.72
GO Biological Processes	19	GO:0051260	protein homooligomerization	19_GO:0009987 cellular process	-3.1	4.7	4.6	30211	185	242	7	2.9	1.1	362|1311|22861|23089|23237|84433|115362	AQP5|COMP|NLRP1|PEG10|ARC|CARD11|GBP5	-0.72
GO Biological Processes	19	GO:0001568	blood vessel development	19_GO:0032502 developmental process	-3.1	3	4	30211	503	242	12	5	1.4	1311|1545|1959|3952|4223|4804|5054|6423|6495|7477|7857|144165	COMP|CYP1B1|EGR2|LEP|MEOX2|NGFR|SERPINE1|SFRP2|SIX1|WNT7B|SCG2|PRICKLE1	-0.71
GO Biological Processes	19	GO:1901652	response to peptide	19_GO:0050896 response to stimulus	-3.1	3.2	4.1	30211	434	242	11	4.5	1.3	478|948|1036|1545|1959|3952|4804|5968|7425|22861|286753	ATP1A3|CD36|CDO1|CYP1B1|EGR2|LEP|NGFR|REG1B|VGF|NLRP1|TRARG1	-0.71
GO Biological Processes	19	GO:0048598	embryonic morphogenesis	19_GO:0032502 developmental process	-3.1	2.8	4	30211	576	242	13	5.4	1.4	525|1301|3221|3225|3226|5079|6423|6495|7043|7477|25806|57167|144165	ATP6V1B1|COL11A1|HOXC4|HOXC9|HOXC10|PAX5|SFRP2|SIX1|TGFB3|WNT7B|VAX2|SALL4|PRICKLE1	-0.71
GO Biological Processes	19	GO:0009792	embryo development ending in birth or egg hatching	19_GO:0032502 developmental process	-3.1	2.7	3.9	30211	650	242	14	5.8	1.5	1301|3221|3223|3225|4223|5079|5745|6423|6495|7043|7477|8796|57167|144165	COL11A1|HOXC4|HOXC6|HOXC9|MEOX2|PAX5|PTH1R|SFRP2|SIX1|TGFB3|WNT7B|SCEL|SALL4|PRICKLE1	-0.71
GO Biological Processes	19	GO:0051251	positive regulation of lymphocyte activation	19_GO:0002376 immune system process	-3.1	3.4	4.1	30211	371	242	10	4.1	1.3	1141|1236|3497|3500|3502|3952|28401|84433|115352|115650	CHRNB2|CCR7|IGHE|IGHG1|IGHG3|LEP|IGHV4-4|CARD11|FCRL3|TNFRSF13C	-0.69
GO Biological Processes	19	GO:1903539	protein localization to postsynaptic membrane	19_GO:0051179 localization	-3	15	6.3	30211	25	242	3	1.2	0.71	4884|6616|80852	NPTX1|SNAP25|GRIP2	-0.63
GO Biological Processes	19	GO:0048167	regulation of synaptic plasticity	19_GO:0023052 signaling	-3	4.4	4.3	30211	197	242	7	2.9	1.1	794|1959|5582|6616|6855|7425|23237	CALB2|EGR2|PRKCG|SNAP25|SYP|VGF|ARC	-0.61
GO Biological Processes	19	GO:0050851	antigen receptor-mediated signaling pathway	19_GO:0002376 immune system process	-3	4.4	4.3	30211	197	242	7	2.9	1.1	640|930|974|3497|3500|3502|28401	BLK|CD19|CD79B|IGHE|IGHG1|IGHG3|IGHV4-4	-0.61
GO Biological Processes	19	GO:0007612	learning	19_GO:0007610 behavior	-2.9	5.2	4.5	30211	145	242	6	2.5	1	1141|4923|4987|5153|6616|23237	CHRNB2|NTSR1|OPRL1|PDE1B|SNAP25|ARC	-0.61
GO Biological Processes	19	GO:0002063	chondrocyte development	19_GO:0032502 developmental process	-2.9	14	6.1	30211	26	242	3	1.2	0.71	1301|1311|6423	COL11A1|COMP|SFRP2	-0.61
GO Biological Processes	19	GO:0062237	protein localization to postsynapse	19_GO:0051179 localization	-2.9	14	6.1	30211	26	242	3	1.2	0.71	4884|6616|80852	NPTX1|SNAP25|GRIP2	-0.61
GO Biological Processes	19	GO:0001944	vasculature development	19_GO:0032502 developmental process	-2.9	2.8	3.8	30211	526	242	12	5	1.4	1311|1545|1959|3952|4223|4804|5054|6423|6495|7477|7857|144165	COMP|CYP1B1|EGR2|LEP|MEOX2|NGFR|SERPINE1|SFRP2|SIX1|WNT7B|SCG2|PRICKLE1	-0.6
GO Biological Processes	19	GO:0043065	positive regulation of apoptotic process	19_GO:0048518 positive regulation of biological process	-2.9	2.8	3.8	30211	529	242	12	5	1.4	640|1029|1545|1612|3952|4804|4923|5740|6423|7043|9590|406992	BLK|CDKN2A|CYP1B1|DAPK1|LEP|NGFR|NTSR1|PTGIS|SFRP2|TGFB3|AKAP12|MIR210	-0.59
GO Biological Processes	19	GO:0098609	cell-cell adhesion	19_GO:0022610 biological adhesion	-2.9	2.8	3.8	30211	533	242	12	5	1.4	1088|1311|1545|3897|3952|5010|5365|7148|7477|26167|56128|57863	CEACAM8|COMP|CYP1B1|L1CAM|LEP|CLDN11|PLXNB3|TNXB|WNT7B|PCDHB5|PCDHB8|CADM3	-0.56
GO Biological Processes	19	GO:0007611	learning or memory	19_GO:0007610 behavior	-2.9	3.8	4.1	30211	264	242	8	3.3	1.1	1141|1959|4923|4987|5153|5582|6616|23237	CHRNB2|EGR2|NTSR1|OPRL1|PDE1B|PRKCG|SNAP25|ARC	-0.56
GO Biological Processes	19	GO:0098916	anterograde trans-synaptic signaling	19_GO:0023052 signaling	-2.8	3.2	3.9	30211	396	242	10	4.1	1.3	1141|4884|4923|5582|6616|6623|23025|26167|30819|254263	CHRNB2|NPTX1|NTSR1|PRKCG|SNAP25|SNCG|UNC13A|PCDHB5|KCNIP2|CNIH2	-0.55
GO Biological Processes	19	GO:0007268	chemical synaptic transmission	19_GO:0023052 signaling	-2.8	3.2	3.9	30211	396	242	10	4.1	1.3	1141|4884|4923|5582|6616|6623|23025|26167|30819|254263	CHRNB2|NPTX1|NTSR1|PRKCG|SNAP25|SNCG|UNC13A|PCDHB5|KCNIP2|CNIH2	-0.55
GO Biological Processes	19	GO:0099601	regulation of neurotransmitter receptor activity	19_GO:0023052 signaling	-2.8	8.2	5	30211	61	242	4	1.7	0.82	1612|4884|23237|254263	DAPK1|NPTX1|ARC|CNIH2	-0.54
GO Biological Processes	19	GO:0043068	positive regulation of programmed cell death	19_GO:0048518 positive regulation of biological process	-2.8	2.8	3.7	30211	543	242	12	5	1.4	640|1029|1545|1612|3952|4804|4923|5740|6423|7043|9590|406992	BLK|CDKN2A|CYP1B1|DAPK1|LEP|NGFR|NTSR1|PTGIS|SFRP2|TGFB3|AKAP12|MIR210	-0.53
GO Biological Processes	19	GO:0021602	cranial nerve morphogenesis	19_GO:0032502 developmental process	-2.8	13	5.8	30211	29	242	3	1.2	0.71	1141|1959|6495	CHRNB2|EGR2|SIX1	-0.52
GO Biological Processes	19	GO:0001505	regulation of neurotransmitter levels	19_GO:0065007 biological regulation	-2.8	4.1	4.1	30211	211	242	7	2.9	1.1	5053|5153|5582|6616|6623|6855|23025	PAH|PDE1B|PRKCG|SNAP25|SNCG|SYP|UNC13A	-0.51
GO Biological Processes	19	GO:0006958	complement activation, classical pathway	19_GO:0002376 immune system process	-2.8	5.9	4.5	30211	106	242	5	2.1	0.91	730|3497|3500|3502|28401	C7|IGHE|IGHG1|IGHG3|IGHV4-4	-0.51
GO Biological Processes	19	GO:0001819	positive regulation of cytokine production	19_GO:0048518 positive regulation of biological process	-2.8	2.9	3.7	30211	475	242	11	4.5	1.3	948|1236|1545|3952|5054|9590|22861|53833|56666|84433|115362	CD36|CCR7|CYP1B1|LEP|SERPINE1|AKAP12|NLRP1|IL20RB|PANX2|CARD11|GBP5	-0.51
GO Biological Processes	19	GO:0043009	chordate embryonic development	19_GO:0032502 developmental process	-2.7	2.6	3.6	30211	629	242	13	5.4	1.4	1301|3221|3223|3225|4223|5079|5745|6423|6495|7043|7477|57167|144165	COL11A1|HOXC4|HOXC6|HOXC9|MEOX2|PAX5|PTH1R|SFRP2|SIX1|TGFB3|WNT7B|SALL4|PRICKLE1	-0.48
GO Biological Processes	19	GO:0045577	regulation of B cell differentiation	19_GO:0002376 immune system process	-2.7	12	5.5	30211	31	242	3	1.2	0.71	3623|84433|115352	INHA|CARD11|FCRL3	-0.47
GO Biological Processes	19	GO:0099537	trans-synaptic signaling	19_GO:0023052 signaling	-2.7	3	3.7	30211	413	242	10	4.1	1.3	1141|4884|4923|5582|6616|6623|23025|26167|30819|254263	CHRNB2|NPTX1|NTSR1|PRKCG|SNAP25|SNCG|UNC13A|PCDHB5|KCNIP2|CNIH2	-0.47
GO Biological Processes	19	GO:0009306	protein secretion	19_GO:0051179 localization	-2.7	5.7	4.4	30211	110	242	5	2.1	0.91	1311|3952|6623|7425|7857	COMP|LEP|SNCG|VGF|SCG2	-0.47
GO Biological Processes	19	GO:0002455	humoral immune response mediated by circulating immunoglobulin	19_GO:0002376 immune system process	-2.7	5.7	4.4	30211	110	242	5	2.1	0.91	730|3497|3500|3502|28401	C7|IGHE|IGHG1|IGHG3|IGHV4-4	-0.47
GO Biological Processes	19	GO:0035592	establishment of protein localization to extracellular region	19_GO:0051179 localization	-2.7	5.6	4.4	30211	111	242	5	2.1	0.91	1311|3952|6623|7425|7857	COMP|LEP|SNCG|VGF|SCG2	-0.46
GO Biological Processes	19	GO:0042742	defense response to bacterium	19_GO:0044419 biological process involved in interspecies interaction between organisms	-2.7	3.2	3.8	30211	347	242	9	3.7	1.2	948|3497|3500|3502|5054|7425|22861|28401|653808	CD36|IGHE|IGHG1|IGHG3|SERPINE1|VGF|NLRP1|IGHV4-4|ZG16	-0.46
GO Biological Processes	19	GO:0045600	positive regulation of fat cell differentiation	19_GO:0032502 developmental process	-2.7	7.5	4.8	30211	67	242	4	1.7	0.82	6423|6495|6783|252995	SFRP2|SIX1|SULT1E1|FNDC5	-0.46
GO Biological Processes	19	GO:0042698	ovulation cycle	19_GO:0048511 rhythmic process	-2.7	7.5	4.8	30211	67	242	4	1.7	0.82	1545|3952|4987|7043	CYP1B1|LEP|OPRL1|TGFB3	-0.46
GO Biological Processes	19	GO:0006897	endocytosis	19_GO:0051179 localization	-2.7	2.8	3.6	30211	489	242	11	4.5	1.3	333|948|3497|3500|3502|6616|6623|6855|10216|23237|28401	APLP1|CD36|IGHE|IGHG1|IGHG3|SNAP25|SNCG|SYP|PRG4|ARC|IGHV4-4	-0.46
GO Biological Processes	19	GO:0042310	vasoconstriction	19_GO:0032501 multicellular organismal process	-2.7	12	5.4	30211	32	242	3	1.2	0.71	1311|80852|219537	COMP|GRIP2|SMTNL1	-0.46
GO Biological Processes	19	GO:0002696	positive regulation of leukocyte activation	19_GO:0002376 immune system process	-2.6	3	3.6	30211	421	242	10	4.1	1.3	1141|1236|3497|3500|3502|3952|28401|84433|115352|115650	CHRNB2|CCR7|IGHE|IGHG1|IGHG3|LEP|IGHV4-4|CARD11|FCRL3|TNFRSF13C	-0.44
GO Biological Processes	19	GO:0009617	response to bacterium	19_GO:0044419 biological process involved in interspecies interaction between organisms	-2.6	2.4	3.4	30211	726	242	14	5.8	1.5	948|1236|2167|3497|3500|3502|5054|7425|9590|22861|28401|115362|151887|653808	CD36|CCR7|FABP4|IGHE|IGHG1|IGHG3|SERPINE1|VGF|AKAP12|NLRP1|IGHV4-4|GBP5|CCDC80|ZG16	-0.44
GO Biological Processes	19	GO:0042755	eating behavior	19_GO:0007610 behavior	-2.6	11	5.3	30211	33	242	3	1.2	0.71	3952|4987|7345	LEP|OPRL1|UCHL1	-0.44
GO Biological Processes	19	GO:0006911	phagocytosis, engulfment	19_GO:0051179 localization	-2.6	5.4	4.3	30211	115	242	5	2.1	0.91	948|3497|3500|3502|28401	CD36|IGHE|IGHG1|IGHG3|IGHV4-4	-0.43
GO Biological Processes	19	GO:0007411	axon guidance	19_GO:0040011 locomotion	-2.6	3.8	3.9	30211	227	242	7	2.9	1.1	1959|2051|3897|4804|5365|8941|90249	EGR2|EPHB6|L1CAM|NGFR|PLXNB3|CDK5R2|UNC5A	-0.42
GO Biological Processes	19	GO:0016064	immunoglobulin mediated immune response	19_GO:0002376 immune system process	-2.6	4.4	4	30211	169	242	6	2.5	1	730|930|3497|3500|3502|28401	C7|CD19|IGHE|IGHG1|IGHG3|IGHV4-4	-0.42
GO Biological Processes	19	GO:0015908	fatty acid transport	19_GO:0051179 localization	-2.6	7	4.6	30211	71	242	4	1.7	0.82	948|2167|5948|26279	CD36|FABP4|RBP2|PLA2G2D	-0.42
GO Biological Processes	19	GO:1903131	mononuclear cell differentiation	19_GO:0002376 immune system process	-2.6	3.4	3.7	30211	292	242	8	3.3	1.1	640|930|974|1236|3952|5153|26279|84433	BLK|CD19|CD79B|CCR7|LEP|PDE1B|PLA2G2D|CARD11	-0.42
GO Biological Processes	19	GO:0048562	embryonic organ morphogenesis	19_GO:0032502 developmental process	-2.6	3.4	3.7	30211	292	242	8	3.3	1.1	525|1301|3221|3225|5079|6495|7043|25806	ATP6V1B1|COL11A1|HOXC4|HOXC9|PAX5|SIX1|TGFB3|VAX2	-0.42
GO Biological Processes	19	GO:0002062	chondrocyte differentiation	19_GO:0032502 developmental process	-2.6	6.9	4.5	30211	72	242	4	1.7	0.82	1301|1311|5745|6423	COL11A1|COMP|PTH1R|SFRP2	-0.41
GO Biological Processes	19	GO:0022600	digestive system process	19_GO:0032501 multicellular organismal process	-2.6	6.9	4.5	30211	72	242	4	1.7	0.82	362|948|3952|4883	AQP5|CD36|LEP|NPR3	-0.41
GO Biological Processes	19	GO:0031646	positive regulation of nervous system process	19_GO:0048518 positive regulation of biological process	-2.6	11	5.2	30211	35	242	3	1.2	0.71	1959|4923|4987	EGR2|NTSR1|OPRL1	-0.41
GO Biological Processes	19	GO:0071692	protein localization to extracellular region	19_GO:0051179 localization	-2.6	5.2	4.2	30211	119	242	5	2.1	0.91	1311|3952|6623|7425|7857	COMP|LEP|SNCG|VGF|SCG2	-0.41
GO Biological Processes	19	GO:0035239	tube morphogenesis	19_GO:0032502 developmental process	-2.6	2.5	3.4	30211	661	242	13	5.4	1.4	1311|1545|3952|4223|5054|6423|6495|7477|7857|57167|144165|170690|406992	COMP|CYP1B1|LEP|MEOX2|SERPINE1|SFRP2|SIX1|WNT7B|SCG2|SALL4|PRICKLE1|ADAMTS16|MIR210	-0.41
GO Biological Processes	19	GO:0019724	B cell mediated immunity	19_GO:0002376 immune system process	-2.6	4.3	3.9	30211	173	242	6	2.5	1	730|930|3497|3500|3502|28401	C7|CD19|IGHE|IGHG1|IGHG3|IGHV4-4	-0.41
GO Biological Processes	19	GO:0010469	regulation of signaling receptor activity	19_GO:0023052 signaling	-2.6	4.3	3.9	30211	173	242	6	2.5	1	1612|4884|5054|23237|254263|100462983	DAPK1|NPTX1|SERPINE1|ARC|CNIH2|MTRNR2L3	-0.41
GO Biological Processes	19	GO:0032732	positive regulation of interleukin-1 production	19_GO:0048518 positive regulation of biological process	-2.5	6.8	4.5	30211	73	242	4	1.7	0.82	948|22861|56666|115362	CD36|NLRP1|PANX2|GBP5	-0.41
GO Biological Processes	19	GO:0099003	vesicle-mediated transport in synapse	19_GO:0051179 localization	-2.5	5.2	4.1	30211	120	242	5	2.1	0.91	6616|6623|6855|23025|80852	SNAP25|SNCG|SYP|UNC13A|GRIP2	-0.41
GO Biological Processes	19	GO:0050867	positive regulation of cell activation	19_GO:0048518 positive regulation of biological process	-2.5	2.9	3.5	30211	436	242	10	4.1	1.3	1141|1236|3497|3500|3502|3952|28401|84433|115352|115650	CHRNB2|CCR7|IGHE|IGHG1|IGHG3|LEP|IGHV4-4|CARD11|FCRL3|TNFRSF13C	-0.41
GO Biological Processes	19	GO:0050878	regulation of body fluid levels	19_GO:0065007 biological regulation	-2.5	3.1	3.6	30211	366	242	9	3.7	1.2	362|525|948|1036|1311|2153|4883|4987|5054	AQP5|ATP6V1B1|CD36|CDO1|COMP|F5|NPR3|OPRL1|SERPINE1	-0.41
GO Biological Processes	19	GO:0019233	sensory perception of pain	19_GO:0032501 multicellular organismal process	-2.5	6.7	4.4	30211	74	242	4	1.7	0.82	1141|4923|4987|7345	CHRNB2|NTSR1|OPRL1|UCHL1	-0.4
GO Biological Processes	19	GO:0051047	positive regulation of secretion	19_GO:0051179 localization	-2.5	3.3	3.6	30211	300	242	8	3.3	1.1	640|1141|3623|3952|4923|4987|7043|8941	BLK|CHRNB2|INHA|LEP|NTSR1|OPRL1|TGFB3|CDK5R2	-0.4
GO Biological Processes	19	GO:0002460	adaptive immune response based on somatic recombination of immune receptors built from immunoglobulin superfamily domains	19_GO:0002376 immune system process	-2.5	3.7	3.7	30211	236	242	7	2.9	1.1	730|930|3497|3500|3502|28401|60468	C7|CD19|IGHE|IGHG1|IGHG3|IGHV4-4|BACH2	-0.4
GO Biological Processes	19	GO:0006956	complement activation	19_GO:0002376 immune system process	-2.5	5.1	4.1	30211	122	242	5	2.1	0.91	730|3497|3500|3502|28401	C7|IGHE|IGHG1|IGHG3|IGHV4-4	-0.4
GO Biological Processes	19	GO:0048736	appendage development	19_GO:0032502 developmental process	-2.5	4.2	3.9	30211	177	242	6	2.5	1	1311|3226|4223|6423|57167|343637	COMP|HOXC10|MEOX2|SFRP2|SALL4|RSPO4	-0.4
GO Biological Processes	19	GO:0060173	limb development	19_GO:0032502 developmental process	-2.5	4.2	3.9	30211	177	242	6	2.5	1	1311|3226|4223|6423|57167|343637	COMP|HOXC10|MEOX2|SFRP2|SALL4|RSPO4	-0.4
GO Biological Processes	19	GO:0099536	synaptic signaling	19_GO:0023052 signaling	-2.5	2.8	3.5	30211	442	242	10	4.1	1.3	1141|4884|4923|5582|6616|6623|23025|26167|30819|254263	CHRNB2|NPTX1|NTSR1|PRKCG|SNAP25|SNCG|UNC13A|PCDHB5|KCNIP2|CNIH2	-0.4
GO Biological Processes	19	GO:0032940	secretion by cell	19_GO:0051179 localization	-2.5	3	3.5	30211	372	242	9	3.7	1.2	640|1311|3952|6616|6623|7425|7857|23025|286753	BLK|COMP|LEP|SNAP25|SNCG|VGF|SCG2|UNC13A|TRARG1	-0.39
GO Biological Processes	19	GO:0099024	plasma membrane invagination	19_GO:0009987 cellular process	-2.5	5	4	30211	124	242	5	2.1	0.91	948|3497|3500|3502|28401	CD36|IGHE|IGHG1|IGHG3|IGHV4-4	-0.39
GO Biological Processes	19	GO:2001257	regulation of cation channel activity	19_GO:0051179 localization	-2.5	4.2	3.8	30211	180	242	6	2.5	1	1612|4923|4987|23237|30819|254263	DAPK1|NTSR1|OPRL1|ARC|KCNIP2|CNIH2	-0.38
GO Biological Processes	19	GO:0050890	cognition	19_GO:0032501 multicellular organismal process	-2.5	3.3	3.6	30211	306	242	8	3.3	1.1	1141|1959|4923|4987|5153|5582|6616|23237	CHRNB2|EGR2|NTSR1|OPRL1|PDE1B|PRKCG|SNAP25|ARC	-0.38
GO Biological Processes	19	GO:0051259	protein complex oligomerization	19_GO:0009987 cellular process	-2.5	3.6	3.7	30211	241	242	7	2.9	1.1	362|1311|22861|23089|23237|84433|115362	AQP5|COMP|NLRP1|PEG10|ARC|CARD11|GBP5	-0.38
GO Biological Processes	19	GO:0030155	regulation of cell adhesion	19_GO:0022610 biological adhesion	-2.5	2.3	3.3	30211	760	242	14	5.8	1.5	640|948|1029|1236|1545|3952|5054|5365|6423|26279|53833|84433|115650|151887	BLK|CD36|CDKN2A|CCR7|CYP1B1|LEP|SERPINE1|PLXNB3|SFRP2|PLA2G2D|IL20RB|CARD11|TNFRSF13C|CCDC80	-0.38
GO Biological Processes	19	GO:0002701	negative regulation of production of molecular mediator of immune response	19_GO:0002376 immune system process	-2.5	9.9	4.9	30211	38	242	3	1.2	0.71	933|7043|115352	CD22|TGFB3|FCRL3	-0.38
GO Biological Processes	19	GO:0099072	regulation of postsynaptic membrane neurotransmitter receptor levels	19_GO:0065007 biological regulation	-2.5	9.9	4.9	30211	38	242	3	1.2	0.71	4884|6616|80852	NPTX1|SNAP25|GRIP2	-0.38
GO Biological Processes	19	GO:2000027	regulation of animal organ morphogenesis	19_GO:0032502 developmental process	-2.5	5	4	30211	126	242	5	2.1	0.91	4804|6423|6495|80326|144165	NGFR|SFRP2|SIX1|WNT10A|PRICKLE1	-0.38
GO Biological Processes	19	GO:0008217	regulation of blood pressure	19_GO:0032501 multicellular organismal process	-2.4	4.1	3.8	30211	183	242	6	2.5	1	3952|4883|4923|4987|80852|170690	LEP|NPR3|NTSR1|OPRL1|GRIP2|ADAMTS16	-0.37
GO Biological Processes	19	GO:0043269	regulation of ion transport	19_GO:0051179 localization	-2.4	2.4	3.3	30211	685	242	13	5.4	1.4	930|1141|1612|3952|4923|4987|6623|23237|30819|115352|128414|254263|406992	CD19|CHRNB2|DAPK1|LEP|NTSR1|OPRL1|SNCG|ARC|KCNIP2|FCRL3|NKAIN4|CNIH2|MIR210	-0.36
GO Biological Processes	19	GO:0051046	regulation of secretion	19_GO:0051179 localization	-2.4	2.5	3.3	30211	606	242	12	5	1.4	640|1141|3623|3952|4923|4987|5582|6616|6623|6855|7043|8941	BLK|CHRNB2|INHA|LEP|NTSR1|OPRL1|PRKCG|SNAP25|SNCG|SYP|TGFB3|CDK5R2	-0.36
GO Biological Processes	19	GO:0032652	regulation of interleukin-1 production	19_GO:0032501 multicellular organismal process	-2.4	4.8	3.9	30211	129	242	5	2.1	0.91	948|1236|22861|56666|115362	CD36|CCR7|NLRP1|PANX2|GBP5	-0.35
GO Biological Processes	19	GO:0008306	associative learning	19_GO:0007610 behavior	-2.4	6.2	4.2	30211	80	242	4	1.7	0.82	1141|4987|5153|6616	CHRNB2|OPRL1|PDE1B|SNAP25	-0.35
GO Biological Processes	19	GO:0007626	locomotory behavior	19_GO:0007610 behavior	-2.4	4	3.7	30211	186	242	6	2.5	1	1141|4923|5153|6616|6623|7345	CHRNB2|NTSR1|PDE1B|SNAP25|SNCG|UCHL1	-0.35
GO Biological Processes	19	GO:0097120	receptor localization to synapse	19_GO:0051179 localization	-2.4	9.4	4.8	30211	40	242	3	1.2	0.71	4884|6616|80852	NPTX1|SNAP25|GRIP2	-0.35
GO Biological Processes	19	GO:0002757	immune response-activating signal transduction	19_GO:0002376 immune system process	-2.4	3.5	3.6	30211	249	242	7	2.9	1.1	640|930|974|3497|3500|3502|28401	BLK|CD19|CD79B|IGHE|IGHG1|IGHG3|IGHV4-4	-0.35
GO Biological Processes	19	GO:0002429	immune response-activating cell surface receptor signaling pathway	19_GO:0002376 immune system process	-2.4	3.5	3.6	30211	249	242	7	2.9	1.1	640|930|974|3497|3500|3502|28401	BLK|CD19|CD79B|IGHE|IGHG1|IGHG3|IGHV4-4	-0.35
GO Biological Processes	19	GO:0010324	membrane invagination	19_GO:0009987 cellular process	-2.4	4.8	3.9	30211	131	242	5	2.1	0.91	948|3497|3500|3502|28401	CD36|IGHE|IGHG1|IGHG3|IGHV4-4	-0.34
GO Biological Processes	19	GO:0032735	positive regulation of interleukin-12 production	19_GO:0048518 positive regulation of biological process	-2.3	8.9	4.6	30211	42	242	3	1.2	0.71	948|1236|3952	CD36|CCR7|LEP	-0.3
GO Biological Processes	19	GO:0098742	cell-cell adhesion via plasma-membrane adhesion molecules	19_GO:0022610 biological adhesion	-2.3	3.4	3.5	30211	257	242	7	2.9	1.1	1088|3897|5010|5365|26167|56128|57863	CEACAM8|L1CAM|CLDN11|PLXNB3|PCDHB5|PCDHB8|CADM3	-0.28
GO Biological Processes	19	GO:0002253	activation of immune response	19_GO:0002376 immune system process	-2.3	3.1	3.4	30211	326	242	8	3.3	1.1	640|730|930|974|3497|3500|3502|28401	BLK|C7|CD19|CD79B|IGHE|IGHG1|IGHG3|IGHV4-4	-0.27
GO Biological Processes	19	GO:1903530	regulation of secretion by cell	19_GO:0051179 localization	-2.3	2.5	3.2	30211	549	242	11	4.5	1.3	640|1141|3623|3952|4923|5582|6616|6623|6855|7043|8941	BLK|CHRNB2|INHA|LEP|NTSR1|PRKCG|SNAP25|SNCG|SYP|TGFB3|CDK5R2	-0.27
GO Biological Processes	19	GO:0031644	regulation of nervous system process	19_GO:0032501 multicellular organismal process	-2.3	4.5	3.7	30211	138	242	5	2.1	0.91	1959|4884|4923|4987|254263	EGR2|NPTX1|NTSR1|OPRL1|CNIH2	-0.26
GO Biological Processes	19	GO:0003018	vascular process in circulatory system	19_GO:0032501 multicellular organismal process	-2.3	3.3	3.4	30211	263	242	7	2.9	1.1	948|1311|3952|4883|9590|80852|219537	CD36|COMP|LEP|NPR3|AKAP12|GRIP2|SMTNL1	-0.24
GO Biological Processes	19	GO:0002861	regulation of inflammatory response to antigenic stimulus	19_GO:0002376 immune system process	-2.3	8.3	4.4	30211	45	242	3	1.2	0.71	1236|26279|53833	CCR7|PLA2G2D|IL20RB	-0.24
GO Biological Processes	19	GO:1904646	cellular response to amyloid-beta	19_GO:0050896 response to stimulus	-2.3	8.3	4.4	30211	45	242	3	1.2	0.71	478|948|4804	ATP1A3|CD36|NGFR	-0.24
GO Biological Processes	19	GO:0035296	regulation of tube diameter	19_GO:0065007 biological regulation	-2.2	4.4	3.7	30211	141	242	5	2.1	0.91	1311|3952|4883|80852|219537	COMP|LEP|NPR3|GRIP2|SMTNL1	-0.24
GO Biological Processes	19	GO:0050671	positive regulation of lymphocyte proliferation	19_GO:0002376 immune system process	-2.2	4.4	3.7	30211	141	242	5	2.1	0.91	1141|3952|84433|115352|115650	CHRNB2|LEP|CARD11|FCRL3|TNFRSF13C	-0.24
GO Biological Processes	19	GO:0097746	blood vessel diameter maintenance	19_GO:0032501 multicellular organismal process	-2.2	4.4	3.7	30211	141	242	5	2.1	0.91	1311|3952|4883|80852|219537	COMP|LEP|NPR3|GRIP2|SMTNL1	-0.24
GO Biological Processes	19	GO:0015849	organic acid transport	19_GO:0051179 localization	-2.2	3.3	3.4	30211	265	242	7	2.9	1.1	948|2167|4923|5948|23539|26279|151258	CD36|FABP4|NTSR1|RBP2|SLC16A8|PLA2G2D|SLC38A11	-0.24
GO Biological Processes	19	GO:0050778	positive regulation of immune response	19_GO:0002376 immune system process	-2.2	2.5	3.1	30211	559	242	11	4.5	1.3	640|730|930|974|1236|3497|3500|3502|28401|84433|115362	BLK|C7|CD19|CD79B|CCR7|IGHE|IGHG1|IGHG3|IGHV4-4|CARD11|GBP5	-0.24
GO Biological Processes	19	GO:0051591	response to cAMP	19_GO:0050896 response to stimulus	-2.2	5.6	3.9	30211	89	242	4	1.7	0.82	610|1036|1545|7425	HCN2|CDO1|CYP1B1|VGF	-0.24
GO Biological Processes	19	GO:0035150	regulation of tube size	19_GO:0065007 biological regulation	-2.2	4.4	3.6	30211	142	242	5	2.1	0.91	1311|3952|4883|80852|219537	COMP|LEP|NPR3|GRIP2|SMTNL1	-0.24
GO Biological Processes	19	GO:0045598	regulation of fat cell differentiation	19_GO:0032502 developmental process	-2.2	4.4	3.6	30211	142	242	5	2.1	0.91	3952|6423|6495|6783|252995	LEP|SFRP2|SIX1|SULT1E1|FNDC5	-0.24
GO Biological Processes	19	GO:0007568	aging	19_GO:0032502 developmental process	-2.2	3.3	3.4	30211	267	242	7	2.9	1.1	1029|1311|3952|5054|5079|5549|7043	CDKN2A|COMP|LEP|SERPINE1|PAX5|PRELP|TGFB3	-0.24
GO Biological Processes	19	GO:0048511	rhythmic process	19_GO:0048511 rhythmic process	-2.2	3.3	3.4	30211	267	242	7	2.9	1.1	1545|1959|3952|4804|4987|5582|7043	CYP1B1|EGR2|LEP|NGFR|OPRL1|PRKCG|TGFB3	-0.24
GO Biological Processes	19	GO:0048701	embryonic cranial skeleton morphogenesis	19_GO:0032502 developmental process	-2.2	8.1	4.4	30211	46	242	3	1.2	0.71	5079|6495|7043	PAX5|SIX1|TGFB3	-0.24
GO Biological Processes	19	GO:0032946	positive regulation of mononuclear cell proliferation	19_GO:0048518 positive regulation of biological process	-2.2	4.4	3.6	30211	143	242	5	2.1	0.91	1141|3952|84433|115352|115650	CHRNB2|LEP|CARD11|FCRL3|TNFRSF13C	-0.24
GO Biological Processes	19	GO:0016331	morphogenesis of embryonic epithelium	19_GO:0032502 developmental process	-2.2	4.4	3.6	30211	143	242	5	2.1	0.91	6423|6495|7477|57167|144165	SFRP2|SIX1|WNT7B|SALL4|PRICKLE1	-0.24
GO Biological Processes	19	GO:0002673	regulation of acute inflammatory response	19_GO:0050896 response to stimulus	-2.2	8	4.3	30211	47	242	3	1.2	0.71	1236|26279|53833	CCR7|PLA2G2D|IL20RB	-0.22
GO Biological Processes	19	GO:0001503	ossification	19_GO:0032501 multicellular organismal process	-2.2	3.2	3.3	30211	271	242	7	2.9	1.1	525|1301|1311|3952|4256|5745|7043	ATP6V1B1|COL11A1|COMP|LEP|MGP|PTH1R|TGFB3	-0.22
GO Biological Processes	19	GO:0051952	regulation of amine transport	19_GO:0051179 localization	-2.2	5.4	3.8	30211	92	242	4	1.7	0.82	1141|3952|4923|6623	CHRNB2|LEP|NTSR1|SNCG	-0.22
GO Biological Processes	19	GO:0035148	tube formation	19_GO:0032502 developmental process	-2.2	4.3	3.6	30211	146	242	5	2.1	0.91	6423|6495|57167|144165|406992	SFRP2|SIX1|SALL4|PRICKLE1|MIR210	-0.22
GO Biological Processes	19	GO:0120161	regulation of cold-induced thermogenesis	19_GO:0032501 multicellular organismal process	-2.2	4.3	3.6	30211	146	242	5	2.1	0.91	948|2167|3226|3952|4883	CD36|FABP4|HOXC10|LEP|NPR3	-0.22
GO Biological Processes	19	GO:0043270	positive regulation of ion transport	19_GO:0051179 localization	-2.2	3.2	3.3	30211	273	242	7	2.9	1.1	930|1141|3952|4923|23237|30819|406992	CD19|CHRNB2|LEP|NTSR1|ARC|KCNIP2|MIR210	-0.21
GO Biological Processes	19	GO:0033628	regulation of cell adhesion mediated by integrin	19_GO:0022610 biological adhesion	-2.2	7.8	4.2	30211	48	242	3	1.2	0.71	1545|5054|6423	CYP1B1|SERPINE1|SFRP2	-0.21
GO Biological Processes	19	GO:1903532	positive regulation of secretion by cell	19_GO:0051179 localization	-2.2	3.2	3.3	30211	274	242	7	2.9	1.1	640|1141|3623|3952|4923|7043|8941	BLK|CHRNB2|INHA|LEP|NTSR1|TGFB3|CDK5R2	-0.21
GO Biological Processes	19	GO:1904064	positive regulation of cation transmembrane transport	19_GO:0051179 localization	-2.2	4.2	3.5	30211	148	242	5	2.1	0.91	930|4923|23237|30819|406992	CD19|NTSR1|ARC|KCNIP2|MIR210	-0.2
GO Biological Processes	19	GO:0048514	blood vessel morphogenesis	19_GO:0032502 developmental process	-2.2	2.7	3.1	30211	419	242	9	3.7	1.2	1311|1545|3952|4223|5054|6423|6495|7477|7857	COMP|CYP1B1|LEP|MEOX2|SERPINE1|SFRP2|SIX1|WNT7B|SCG2	-0.2
GO Biological Processes	19	GO:0008037	cell recognition	19_GO:0009987 cellular process	-2.1	3.6	3.4	30211	210	242	6	2.5	1	948|1236|3497|3500|3502|28401	CD36|CCR7|IGHE|IGHG1|IGHG3|IGHV4-4	-0.2
GO Biological Processes	19	GO:0002768	immune response-regulating cell surface receptor signaling pathway	19_GO:0002376 immune system process	-2.1	3.1	3.2	30211	278	242	7	2.9	1.1	640|930|974|3497|3500|3502|28401	BLK|CD19|CD79B|IGHE|IGHG1|IGHG3|IGHV4-4	-0.19
GO Biological Processes	19	GO:0030282	bone mineralization	19_GO:0110148 biomineralization	-2.1	7.5	4.1	30211	50	242	3	1.2	0.71	1311|3952|5745	COMP|LEP|PTH1R	-0.18
GO Biological Processes	19	GO:0002764	immune response-regulating signaling pathway	19_GO:0002376 immune system process	-2.1	2.8	3.1	30211	351	242	8	3.3	1.1	640|930|974|3497|3500|3502|28401|53833	BLK|CD19|CD79B|IGHE|IGHG1|IGHG3|IGHV4-4|IL20RB	-0.17
GO Biological Processes	19	GO:0015718	monocarboxylic acid transport	19_GO:0051179 localization	-2.1	5.1	3.7	30211	97	242	4	1.7	0.82	948|3952|23539|26279	CD36|LEP|SLC16A8|PLA2G2D	-0.17
GO Biological Processes	19	GO:1904062	regulation of cation transmembrane transport	19_GO:0051179 localization	-2.1	2.8	3.1	30211	353	242	8	3.3	1.1	930|1612|4923|4987|23237|30819|254263|406992	CD19|DAPK1|NTSR1|OPRL1|ARC|KCNIP2|CNIH2|MIR210	-0.16
GO Biological Processes	19	GO:0035418	protein localization to synapse	19_GO:0051179 localization	-2.1	7.3	4.1	30211	51	242	3	1.2	0.71	4884|6616|80852	NPTX1|SNAP25|GRIP2	-0.16
GO Biological Processes	19	GO:0006935	chemotaxis	19_GO:0040011 locomotion	-2.1	2.5	3	30211	506	242	10	4.1	1.3	1236|1959|2051|3897|4804|5365|7857|8941|10570|90249	CCR7|EGR2|EPHB6|L1CAM|NGFR|PLXNB3|SCG2|CDK5R2|DPYSL4|UNC5A	-0.16
GO Biological Processes	19	GO:0002521	leukocyte differentiation	19_GO:0002376 immune system process	-2.1	2.8	3.1	30211	355	242	8	3.3	1.1	640|930|974|1236|3952|5153|26279|84433	BLK|CD19|CD79B|CCR7|LEP|PDE1B|PLA2G2D|CARD11	-0.16
GO Biological Processes	19	GO:0042330	taxis	19_GO:0040011 locomotion	-2.1	2.4	3	30211	510	242	10	4.1	1.3	1236|1959|2051|3897|4804|5365|7857|8941|10570|90249	CCR7|EGR2|EPHB6|L1CAM|NGFR|PLXNB3|SCG2|CDK5R2|DPYSL4|UNC5A	-0.15
GO Biological Processes	19	GO:0015909	long-chain fatty acid transport	19_GO:0051179 localization	-2.1	7.1	4	30211	53	242	3	1.2	0.71	948|2167|26279	CD36|FABP4|PLA2G2D	-0.13
GO Biological Processes	19	GO:0070665	positive regulation of leukocyte proliferation	19_GO:0048518 positive regulation of biological process	-2	4	3.3	30211	158	242	5	2.1	0.91	1141|3952|84433|115352|115650	CHRNB2|LEP|CARD11|FCRL3|TNFRSF13C	-0.12
GO Biological Processes	19	GO:0006959	humoral immune response	19_GO:0002376 immune system process	-2	3	3.1	30211	290	242	7	2.9	1.1	730|3497|3500|3502|5079|5968|28401	C7|IGHE|IGHG1|IGHG3|PAX5|REG1B|IGHV4-4	-0.12
GO Biological Processes	19	GO:0003014	renal system process	19_GO:0032501 multicellular organismal process	-2	4.9	3.5	30211	102	242	4	1.7	0.82	525|1141|4883|4987	ATP6V1B1|CHRNB2|NPR3|OPRL1	-0.12
GO Biological Processes	19	GO:0021545	cranial nerve development	19_GO:0032502 developmental process	-2	6.9	3.9	30211	54	242	3	1.2	0.71	1141|1959|6495	CHRNB2|EGR2|SIX1	-0.11
GO Biological Processes	19	GO:1904645	response to amyloid-beta	19_GO:0050896 response to stimulus	-2	6.8	3.9	30211	55	242	3	1.2	0.71	478|948|4804	ATP1A3|CD36|NGFR	-0.1
GO Biological Processes	19	GO:0046164	alcohol catabolic process	19_GO:0008152 metabolic process	-2	6.8	3.9	30211	55	242	3	1.2	0.71	4923|6783|55586	NTSR1|SULT1E1|MIOX	-0.1
GO Biological Processes	19	GO:0006939	smooth muscle contraction	19_GO:0032501 multicellular organismal process	-2	6.8	3.9	30211	55	242	3	1.2	0.71	1141|1311|80852	CHRNB2|COMP|GRIP2	-0.1
GO Cellular Components	20	GO:0031012	extracellular matrix		-8.1	4.6	7.8	30211	568	242	21	8.7	1.8	165|333|1300|1301|1311|3897|4148|4256|5054|5549|6423|7043|7148|8483|8839|10216|29113|114794|151887|170690|653808	AEBP1|APLP1|COL10A1|COL11A1|COMP|L1CAM|MATN3|MGP|SERPINE1|PRELP|SFRP2|TGFB3|TNXB|CILP|CCN5|PRG4|C6orf15|ELFN2|CCDC80|ADAMTS16|ZG16	-5.1
GO Cellular Components	20	GO:0030312	external encapsulating structure		-8.1	4.6	7.8	30211	569	242	21	8.7	1.8	165|333|1300|1301|1311|3897|4148|4256|5054|5549|6423|7043|7148|8483|8839|10216|29113|114794|151887|170690|653808	AEBP1|APLP1|COL10A1|COL11A1|COMP|L1CAM|MATN3|MGP|SERPINE1|PRELP|SFRP2|TGFB3|TNXB|CILP|CCN5|PRG4|C6orf15|ELFN2|CCDC80|ADAMTS16|ZG16	-5.1
GO Cellular Components	20	GO:0062023	collagen-containing extracellular matrix		-7.1	5	7.4	30211	426	242	17	7	1.6	165|333|1300|1301|1311|3897|4148|4256|5054|5549|6423|7043|7148|8483|10216|151887|653808	AEBP1|APLP1|COL10A1|COL11A1|COMP|L1CAM|MATN3|MGP|SERPINE1|PRELP|SFRP2|TGFB3|TNXB|CILP|PRG4|CCDC80|ZG16	-4.3
GO Cellular Components	20	GO:0150034	distal axon		-4.9	5.1	6.1	30211	270	242	11	4.5	1.3	794|3897|4804|4923|5582|6616|6623|6855|8941|23025|24141	CALB2|L1CAM|NGFR|NTSR1|PRKCG|SNAP25|SNCG|SYP|CDK5R2|UNC13A|LAMP5	-2.2
GO Cellular Components	20	GO:0043025	neuronal cell body		-4.4	3.6	5.2	30211	480	242	14	5.8	1.5	478|933|3623|3897|4804|4923|5153|6623|7043|7345|7425|9590|23237|90249	ATP1A3|CD22|INHA|L1CAM|NGFR|NTSR1|PDE1B|SNCG|TGFB3|UCHL1|VGF|AKAP12|ARC|UNC5A	-1.8
GO Cellular Components	20	GO:0044306	neuron projection terminus		-4.1	6.8	5.9	30211	129	242	7	2.9	1.1	794|4923|5582|6623|6855|7345|23025	CALB2|NTSR1|PRKCG|SNCG|SYP|UCHL1|UNC13A	-1.6
GO Cellular Components	20	GO:0098552	side of membrane		-4	3	4.7	30211	667	242	16	6.6	1.6	640|930|933|948|974|1141|1236|3497|3500|3502|4923|6616|28401|94235|115650|338328	BLK|CD19|CD22|CD36|CD79B|CHRNB2|CCR7|IGHE|IGHG1|IGHG3|NTSR1|SNAP25|IGHV4-4|GNG8|TNFRSF13C|GPIHBP1	-1.5
GO Cellular Components	20	GO:0044297	cell body		-3.9	3.2	4.7	30211	544	242	14	5.8	1.5	478|933|3623|3897|4804|4923|5153|6623|7043|7345|7425|9590|23237|90249	ATP1A3|CD22|INHA|L1CAM|NGFR|NTSR1|PDE1B|SNCG|TGFB3|UCHL1|VGF|AKAP12|ARC|UNC5A	-1.5
GO Cellular Components	20	GO:0043679	axon terminus		-3.5	6.6	5.4	30211	113	242	6	2.5	1	794|4923|5582|6623|6855|23025	CALB2|NTSR1|PRKCG|SNCG|SYP|UNC13A	-1.2
GO Cellular Components	20	GO:0009897	external side of plasma membrane		-3.5	3.3	4.4	30211	455	242	12	5	1.4	930|933|948|974|1141|1236|3497|3500|3502|28401|115650|338328	CD19|CD22|CD36|CD79B|CHRNB2|CCR7|IGHE|IGHG1|IGHG3|IGHV4-4|TNFRSF13C|GPIHBP1	-1.2
GO Cellular Components	20	GO:0045178	basal part of cell		-3.5	4.2	4.7	30211	269	242	9	3.7	1.2	362|364|525|5010|5745|10351|23539|196500|338328	AQP5|AQP7|ATP6V1B1|CLDN11|PTH1R|ABCA8|SLC16A8|PIANP|GPIHBP1	-1.2
GO Cellular Components	20	GO:0030424	axon		-3.2	2.8	4.1	30211	627	242	14	5.8	1.5	478|794|3897|4804|4923|5010|5582|6616|6623|6855|7345|8941|23025|24141	ATP1A3|CALB2|L1CAM|NGFR|NTSR1|CLDN11|PRKCG|SNAP25|SNCG|SYP|UCHL1|CDK5R2|UNC13A|LAMP5	-1.1
GO Cellular Components	20	GO:0043195	terminal bouton		-3.2	10	5.9	30211	48	242	4	1.7	0.82	794|4923|6855|23025	CALB2|NTSR1|SYP|UNC13A	-1.1
GO Cellular Components	20	GO:0097525	spliceosomal snRNP complex		-3.1	6.9	5.1	30211	90	242	5	2.1	0.91	26829|26834|26835|100151683|100151684	RNU5E-1|RNU4-2|RNU4-1|RNU4ATAC|RNU6ATAC	-0.96
GO Cellular Components	20	GO:0009925	basal plasma membrane		-3	4	4.3	30211	251	242	8	3.3	1.1	362|364|525|5745|10351|23539|196500|338328	AQP5|AQP7|ATP6V1B1|PTH1R|ABCA8|SLC16A8|PIANP|GPIHBP1	-0.89
GO Cellular Components	20	GO:0030532	small nuclear ribonucleoprotein complex		-2.9	6.2	4.7	30211	100	242	5	2.1	0.91	26829|26834|26835|100151683|100151684	RNU5E-1|RNU4-2|RNU4-1|RNU4ATAC|RNU6ATAC	-0.84
GO Cellular Components	20	GO:0005811	lipid droplet		-2.9	6.2	4.7	30211	100	242	5	2.1	0.91	364|2167|5010|5346|729359	AQP7|FABP4|CLDN11|PLIN1|PLIN4	-0.84
GO Cellular Components	20	GO:0032809	neuronal cell body membrane		-2.8	13	5.9	30211	28	242	3	1.2	0.71	478|933|90249	ATP1A3|CD22|UNC5A	-0.81
GO Cellular Components	20	GO:0044298	cell body membrane		-2.7	12	5.5	30211	31	242	3	1.2	0.71	478|933|90249	ATP1A3|CD22|UNC5A	-0.71
GO Cellular Components	20	GO:0120114	Sm-like protein family complex		-2.7	5.6	4.4	30211	111	242	5	2.1	0.91	26829|26834|26835|100151683|100151684	RNU5E-1|RNU4-2|RNU4-1|RNU4ATAC|RNU6ATAC	-0.71
GO Cellular Components	20	GO:0016323	basolateral plasma membrane		-2.6	3.9	3.9	30211	226	242	7	2.9	1.1	364|525|5745|10351|23539|196500|338328	AQP7|ATP6V1B1|PTH1R|ABCA8|SLC16A8|PIANP|GPIHBP1	-0.66
GO Cellular Components	20	GO:0042571	immunoglobulin complex, circulating		-2.5	6.5	4.3	30211	77	242	4	1.7	0.82	3497|3500|3502|28401	IGHE|IGHG1|IGHG3|IGHV4-4	-0.52
GO Cellular Components	20	GO:0005788	endoplasmic reticulum lumen		-2.4	3.2	3.5	30211	311	242	8	3.3	1.1	1300|1301|1356|2153|4148|7425|7477|7857	COL10A1|COL11A1|CP|F5|MATN3|VGF|WNT7B|SCG2	-0.5
GO Cellular Components	20	GO:0046540	U4/U6 x U5 tri-snRNP complex		-2.4	9.1	4.7	30211	41	242	3	1.2	0.71	26829|26834|26835	RNU5E-1|RNU4-2|RNU4-1	-0.46
GO Cellular Components	20	GO:0097526	spliceosomal tri-snRNP complex		-2.3	8.9	4.6	30211	42	242	3	1.2	0.71	26829|26834|26835	RNU5E-1|RNU4-2|RNU4-1	-0.45
GO Cellular Components	20	GO:0045121	membrane raft		-2.3	3.1	3.4	30211	326	242	8	3.3	1.1	930|948|1141|4923|5740|23237|84433|90249	CD19|CD36|CHRNB2|NTSR1|PTGIS|ARC|CARD11|UNC5A	-0.44
GO Cellular Components	20	GO:0098857	membrane microdomain		-2.3	3.1	3.4	30211	327	242	8	3.3	1.1	930|948|1141|4923|5740|23237|84433|90249	CD19|CD36|CHRNB2|NTSR1|PTGIS|ARC|CARD11|UNC5A	-0.44
GO Cellular Components	20	GO:0031091	platelet alpha granule		-2.2	5.5	3.9	30211	91	242	4	1.7	0.82	948|2153|5054|7043	CD36|F5|SERPINE1|TGFB3	-0.37
GO Cellular Components	20	GO:0098793	presynapse		-2.2	2.5	3.1	30211	491	242	10	4.1	1.3	525|794|1141|4923|5582|6616|6623|6855|23025|24141	ATP6V1B1|CALB2|CHRNB2|NTSR1|PRKCG|SNAP25|SNCG|SYP|UNC13A|LAMP5	-0.36
GO Cellular Components	20	GO:0072562	blood microparticle		-2.2	4.2	3.5	30211	147	242	5	2.1	0.91	1356|3040|3311|3500|3502	CP|HBA2|HSPA7|IGHG1|IGHG3	-0.36
GO Cellular Components	20	GO:0030672	synaptic vesicle membrane		-2	4.8	3.5	30211	103	242	4	1.7	0.82	525|6855|23025|24141	ATP6V1B1|SYP|UNC13A|LAMP5	-0.24
GO Cellular Components	20	GO:0099501	exocytic vesicle membrane		-2	4.8	3.5	30211	103	242	4	1.7	0.82	525|6855|23025|24141	ATP6V1B1|SYP|UNC13A|LAMP5	-0.24
GO Cellular Components	20	GO:0030426	growth cone		-2	3.9	3.3	30211	161	242	5	2.1	0.91	3897|4804|6616|8941|24141	L1CAM|NGFR|SNAP25|CDK5R2|LAMP5	-0.24
GO Molecular Functions	21	GO:0005539	glycosaminoglycan binding		-6.3	6.4	7.5	30211	234	242	12	5	1.4	333|1301|1311|5549|5968|7148|8839|26032|26279|151887|343637|653808	APLP1|COL11A1|COMP|PRELP|REG1B|TNXB|CCN5|SUSD5|PLA2G2D|CCDC80|RSPO4|ZG16	-2.6
GO Molecular Functions	21	GO:0005201	extracellular matrix structural constituent		-5.9	7.3	7.4	30211	172	242	10	4.1	1.3	165|1300|1301|1311|4148|4256|5549|7148|8483|10216	AEBP1|COL10A1|COL11A1|COMP|MATN3|MGP|PRELP|TNXB|CILP|PRG4	-2.5
GO Molecular Functions	21	GO:0008201	heparin binding		-5	6.7	6.6	30211	168	242	9	3.7	1.2	333|1301|1311|5549|7148|8839|26279|151887|343637	APLP1|COL11A1|COMP|PRELP|TNXB|CCN5|PLA2G2D|CCDC80|RSPO4	-1.8
GO Molecular Functions	21	GO:0043621	protein self-association		-3.8	9.9	6.4	30211	63	242	5	2.1	0.91	5745|6855|22861|84433|219537	PTH1R|SYP|NLRP1|CARD11|SMTNL1	-0.74
GO Molecular Functions	21	GO:1901681	sulfur compound binding		-3.5	4.2	4.7	30211	267	242	9	3.7	1.2	333|1301|1311|5549|7148|8839|26279|151887|343637	APLP1|COL11A1|COMP|PRELP|TNXB|CCN5|PLA2G2D|CCDC80|RSPO4	-0.5
GO Molecular Functions	21	GO:0017075	syntaxin-1 binding		-3.3	19	7.1	30211	20	242	3	1.2	0.71	1612|6616|23025	DAPK1|SNAP25|UNC13A	-0.38
GO Molecular Functions	21	GO:0017069	snRNA binding		-3.1	9.4	5.5	30211	53	242	4	1.7	0.82	26834|26835|100151683|100151684	RNU4-2|RNU4-1|RNU4ATAC|RNU6ATAC	-0.22
GO Molecular Functions	21	GO:0005516	calmodulin binding		-2.9	4.4	4.3	30211	200	242	7	2.9	1.1	165|1612|4804|5153|9590|23025|219537	AEBP1|DAPK1|NGFR|PDE1B|AKAP12|UNC13A|SMTNL1	-0.17
GO Molecular Functions	21	GO:0004497	monooxygenase activity		-2.9	6.1	4.7	30211	102	242	5	2.1	0.91	1545|2327|5053|5740|55586	CYP1B1|FMO2|PAH|PTGIS|MIOX	-0.17
GO Molecular Functions	21	GO:0005506	iron ion binding		-2.9	5	4.4	30211	151	242	6	2.5	1	1036|1545|3040|5053|5740|55586	CDO1|CYP1B1|HBA2|PAH|PTGIS|MIOX	-0.17
GO Molecular Functions	21	GO:0001968	fibronectin binding		-2.7	12	5.5	30211	31	242	3	1.2	0.71	3489|6423|151887	IGFBP6|SFRP2|CCDC80	-0.071
GO Molecular Functions	21	GO:0034987	immunoglobulin receptor binding		-2.4	6.2	4.2	30211	80	242	4	1.7	0.82	3497|3500|3502|28401	IGHE|IGHG1|IGHG3|IGHV4-4	0
GO Molecular Functions	21	GO:0030545	signaling receptor regulator activity		-2.3	2.5	3.2	30211	544	242	11	4.5	1.3	3623|3952|6423|7043|7425|7477|7857|8190|80326|252995|100462983	INHA|LEP|SFRP2|TGFB3|VGF|WNT7B|SCG2|MIA|WNT10A|FNDC5|MTRNR2L3	0
GO Molecular Functions	21	GO:0005198	structural molecule activity		-2.3	2.3	3.1	30211	707	242	13	5.4	1.4	165|1300|1301|1311|4148|4256|5010|5549|7148|8483|10216|56666|644338	AEBP1|COL10A1|COL11A1|COMP|MATN3|MGP|CLDN11|PRELP|TNXB|CILP|PRG4|PANX2|RPL37AP8	0
GO Molecular Functions	21	GO:0019838	growth factor binding		-2.3	4.5	3.7	30211	139	242	5	2.1	0.91	948|3489|4804|7043|8839	CD36|IGFBP6|NGFR|TGFB3|CCN5	0
GO Molecular Functions	21	GO:0019955	cytokine binding		-2.2	4.4	3.7	30211	141	242	5	2.1	0.91	948|1236|1311|7043|53833	CD36|CCR7|COMP|TGFB3|IL20RB	0
GO Molecular Functions	21	GO:0048018	receptor ligand activity		-2.2	2.6	3.1	30211	489	242	10	4.1	1.3	3623|3952|6423|7043|7425|7477|7857|8190|80326|252995	INHA|LEP|SFRP2|TGFB3|VGF|WNT7B|SCG2|MIA|WNT10A|FNDC5	0
GO Molecular Functions	21	GO:0008528	G protein-coupled peptide receptor activity		-2.2	4.2	3.5	30211	148	242	5	2.1	0.91	1236|4883|4923|4987|5745	CCR7|NPR3|NTSR1|OPRL1|PTH1R	0
GO Molecular Functions	21	GO:0030546	signaling receptor activator activity		-2.2	2.5	3.1	30211	496	242	10	4.1	1.3	3623|3952|6423|7043|7425|7477|7857|8190|80326|252995	INHA|LEP|SFRP2|TGFB3|VGF|WNT7B|SCG2|MIA|WNT10A|FNDC5	0
GO Molecular Functions	21	GO:0001653	peptide receptor activity		-2.1	4.1	3.4	30211	154	242	5	2.1	0.91	1236|4883|4923|4987|5745	CCR7|NPR3|NTSR1|OPRL1|PTH1R	0
GO Molecular Functions	21	GO:0005178	integrin binding		-2.1	4	3.4	30211	156	242	5	2.1	0.91	1311|6423|7148|8839|9358	COMP|SFRP2|TNXB|CCN5|ITGBL1	0
